# Supplementary material for: Identification of biomarkers associated with proliferation and differentiation of mesenchymal stem cells in pulmonary adenocarcinoma and establishment of prognostic models
Source: Hereditas. 2025 Jul 1;162:118. doi: 10.1186/s41065-025-00492-7 (PMC12220362; doi:10.1186/s41065-025-00492-7)
Supplement: Supplementary file 1 — Supplementary Material 1 [file 41065_2025_492_MOESM1_ESM.csv]

probes	GS.LUAD	MEbrown
A2M	-0.489814981013539	0.820189305896817
ABCA10	-0.393715979050168	0.626107849240361
ABCA6	-0.452640816926869	0.752399647854727
ABCA8	-0.70070467696629	0.905176255918654
ABCA9	-0.524215799033177	0.783137613170616
ABCG2	-0.596551283166376	0.645965158917517
ABHD6	-0.520666379242763	0.61338998198769
ABI3BP	-0.619219242730903	0.871027149312747
ACACB	-0.470545542005544	0.669387473033261
ACADL	-0.724875019770584	0.796905980706287
ACE	-0.525432884138709	0.71080911741313
ACKR1	-0.47908115392373	0.714955430672866
ACKR4	-0.644126566882436	0.667600242851947
ACVRL1	-0.715766025112151	0.855014229150443
ADAMTS1	-0.542593932195768	0.745287384505312
ADAMTS8	-0.727316440497491	0.902379153281192
ADAMTSL3	-0.63326836515827	0.831992130732293
ADAMTSL4	-0.517715106850883	0.613106464483307
ADARB1	-0.586815619354412	0.815406220485563
ADCY4	-0.558605993777409	0.732327153802858
ADCYAP1R1	-0.552887220977577	0.713129000750164
ADH1B	-0.604820350253698	0.850618704067005
ADPRH	-0.608226721834448	0.754819651514385
ADRB1	-0.656863830885802	0.702275211234555
ADRB2	-0.733628931726141	0.84178116701255
AFAP1L1	-0.557238458517314	0.746653625394794
AFF3	-0.604270084080959	0.729863112172347
AGER	-0.709308140251295	0.808440621119152
AGPAT4	-0.420853015226635	0.601141916379111
AGTPBP1	-0.556664268576865	0.622726606703345
AGTR2	-0.5427966883544	0.632047226859532
AHNAK	-0.502378397969376	0.722294267721154
AKAP7	-0.461707952816971	0.606006419263722
ALDH18A1	0.670191321175655	-0.661898267699244
ALDOA	0.494329591248137	-0.674127764130475
AMOTL1	-0.56288173570135	0.772133534166795
ANGPT1	-0.600219909500618	0.805071560361124
ANGPTL1	-0.688221057887652	0.79302836717663
ANKRD1	-0.731797605411782	0.738427861059394
ANO2	-0.586514654649739	0.748474026846821
AOC3	-0.61573079544948	0.866878442932058
AP1S1	0.496233681496514	-0.657856110957839
APBB1	-0.452421278160269	0.636016593065264
ARAP3	-0.483310726853957	0.68768173569741
ARC	-0.643541661495425	0.731153908117768
ARHGAP24	-0.524981584892187	0.728536281257959
ARHGAP31	-0.628215425415048	0.852453050075589
ARHGAP6	-0.732133013754996	0.912453945063153
ARHGEF15	-0.68107312652156	0.88041635047306
ARHGEF26	-0.693958602666172	0.730232398994625
ART4	-0.582955214124808	0.740038162065554
ASPA	-0.720092591668609	0.889163784981845
ATIC	0.626227537154848	-0.724202251460115
ATP1A2	-0.567994703509966	0.78487124691807
ATP1B2	-0.46180712135032	0.700273363997886
AUP1	0.450065695674796	-0.63988102324176
B4GALT2	0.562146307596242	-0.632872737687653
B4GALT3	0.523753979339759	-0.622770369711332
BCHE	-0.581706748479295	0.737682173884232
BCL6B	-0.555888916220426	0.734859904058131
BLOC1S4	0.460019158408041	-0.65607758837233
BMPER	-0.524020404593942	0.601706689421606
BMPR2	-0.571978390486215	0.754872477161905
BNIP2	-0.497432739924057	0.660860299632597
BTNL9	-0.711087921802981	0.855674941325501
BZW2	0.536018947193558	-0.677825824570266
C11orf80	0.519308326614669	-0.605846640464837
C14orf132	-0.678033441012881	0.835997673156711
C1QTNF2	-0.547038980019442	0.656094949389012
C1QTNF7	-0.62430983591507	0.845181358488
C7	-0.396982375757878	0.725047347942156
C8orf76	0.407498684775199	-0.605348402429432
CA3	-0.479900645825531	0.604557161464206
CA4	-0.777096916643036	0.812912978460237
CALCOCO1	-0.499239273672711	0.684041247607396
CALCRL	-0.686275351470374	0.848508391581428
CASKIN2	-0.574246562885331	0.661344234086583
CASQ2	-0.605802387300913	0.726388160769811
CASS4	-0.555489007106074	0.820409417082047
CAT	-0.62716113997928	0.690238392162507
CAV1	-0.684565506121063	0.756612718583866
CBLC	0.556555141922853	-0.611299955526967
CBX7	-0.547177474982756	0.773809156022921
CCDC102B	-0.41922325693437	0.615385205046505
CCDC141	-0.736009129367079	0.743153895205363
CCDC152	-0.5129920040778	0.667022840670836
CCDC167	0.50885189473115	-0.677587668179689
CCDC50	-0.455644924556017	0.631618537666242
CCDC69	-0.489079786672402	0.667530555188523
CCDC85A	-0.743515960695059	0.766731373154282
CCL14	-0.54495206093809	0.764250248967217
CCL23	-0.60117477461659	0.676904554974487
CCM2L	-0.711157814835791	0.835622196120243
CCT3	0.584455729571009	-0.747618334896692
CD101	-0.694563213562385	0.700939166868802
CD34	-0.529795964221867	0.783379112992214
CD36	-0.667636590870323	0.773386068281339
CD93	-0.599021686741302	0.835542542969781
CDH13	-0.526522751821397	0.641706680894058
CDH23	-0.379477082619466	0.653655650013619
CDH5	-0.677909588710166	0.87186743895701
CDO1	-0.668131340202745	0.803737905145233
CFD	-0.527171562625345	0.610619120728299
CFP	-0.607323055975683	0.706831556667873
CGNL1	-0.609639491143254	0.782518073595547
CHRDL1	-0.512679790349029	0.775804701358489
CISD2	0.467615826614633	-0.623511455221228
CLDN18	-0.636894355827	0.762645128017152
CLDN5	-0.620604499851752	0.663475006480699
CLEC14A	-0.635347543328416	0.834841731499193
CLEC1A	-0.72110602307177	0.854172007881131
CLEC3B	-0.713069727873516	0.802280765489409
CLIC5	-0.706502901498006	0.81103987350799
CNKSR2	-0.519100975711865	0.661036391844991
CNOT11	0.600206025522539	-0.636211189252182
CNPY2	0.480030049896953	-0.645772190648927
CNTN6	-0.77182211068219	0.799295301711103
COA4	0.47027572461218	-0.717194886269531
COL6A5	-0.42845293148112	0.678676690345726
COL6A6	-0.662203828559753	0.875744883856628
COLEC12	-0.467183697266977	0.707324239616648
CORO2B	-0.606363237601337	0.807870265728888
COX4I2	-0.585186530245015	0.671603052029841
CPA3	-0.394037597010954	0.620313490711035
CPB2	-0.595347906552531	0.622834403353132
CPED1	-0.612703269512314	0.790682449425689
CRIM1	-0.455483907674082	0.65804111362241
CRTAC1	-0.548396254719569	0.682800655426011
CRYAB	-0.542356351883709	0.61633963364307
CSRNP1	-0.607163356357728	0.691932191410103
CTIF	-0.477039937757422	0.648118521675093
CXCR2	-0.608976557063543	0.638882350916585
CYC1	0.361564476334039	-0.607024634497545
CYGB	-0.427322151714301	0.641858419953301
CYP2U1	-0.396655509528225	0.63405914247472
CYYR1	-0.670873570476297	0.864272029439259
DACH1	-0.643469051269832	0.761988832872777
DAP3	0.542624853125758	-0.703349133807028
DCC	-0.664345912346231	0.749737362343997
DENND2A	-0.540857374514625	0.695034460269107
DENND3	-0.609323819862359	0.710942273745302
DES	-0.600924539356193	0.777104126605053
DIXDC1	-0.507568697386141	0.722793930252897
DKK2	-0.616202718620343	0.7386823937275
DLC1	-0.551211216126031	0.74023681659473
DNAJA3	0.528445822530814	-0.624864657280322
DNASE1L3	-0.64051759115902	0.734642927852096
DOCK4	-0.580821843622529	0.765126732206108
DPYSL2	-0.498596327128537	0.722776418495102
EBF1	-0.356610140311809	0.609502289276107
EDNRB	-0.747661405243899	0.882380628429102
EFCC1	-0.673796165061501	0.798053676620233
EFEMP1	-0.461674235533742	0.613926616630562
EFNA3	0.504739536549287	-0.626947111886386
EFNA4	0.630777998693694	-0.690673136472365
EIF3I	0.443242350231849	-0.614649056837764
EIF4E3	-0.465688907983613	0.604264201754826
EIF6	0.465344785344632	-0.60602609566413
EMCN	-0.683705597480915	0.834040213713376
EML1	-0.556228498267155	0.73582138886122
EMP2	-0.692937285066684	0.736860671679166
ENG	-0.515005138681411	0.726387200812147
ENO1	0.52903758576192	-0.647370165286931
EOGT	-0.434634469942364	0.60382774966031
EPAS1	-0.697093017033979	0.77775762948153
EPCAM	0.539377200696675	-0.659123023846902
EPM2A	-0.577723273397073	0.70948172108023
ERG	-0.661581484666293	0.876326136631338
ESAM	-0.564617822140747	0.7026831908248
F8	-0.572154154231974	0.705922976218159
FABP4	-0.773622988534092	0.798589113995953
FAM107A	-0.775241430927686	0.883378170859639
FAM110D	-0.650947103137374	0.797638058140098
FAM124B	-0.564985009413413	0.687646349121268
FAM13C	-0.550068136922678	0.821151242315963
FAM162B	-0.599097447726785	0.743531375798627
FAM83A	0.551761430957767	-0.628272123491244
FAT4	-0.421098614866709	0.73450738111886
FBLN5	-0.509609326369015	0.753266366293408
FCN3	-0.692158158898995	0.72568204470455
FERMT2	-0.539530159716422	0.651403284091957
FEZ1	-0.659916320159654	0.822549251898957
FGD5	-0.684317605688439	0.890173560707933
FGF2	-0.583226102030058	0.719843320218434
FGFR2	-0.494294050064202	0.674371906943017
FGFR4	-0.570636943341417	0.619855603335502
FHL1	-0.712147965369951	0.917860471471928
FHL5	-0.702204458777064	0.862718752366446
FLAD1	0.575060123020019	-0.7606469983291
FLT4	-0.428706823438044	0.644815721205009
FMO2	-0.685913914373565	0.869784379117488
FOSB	-0.464898720900981	0.61567216887279
FOXF1	-0.69740834543313	0.872813922561403
FOXF2	-0.372837277921697	0.61007637842617
FOXN3	-0.360973119770767	0.614312578446436
FOXO1	-0.350659213378878	0.608484422720044
FPR2	-0.660150925475998	0.604108730112584
FRMD3	-0.704565534469436	0.752848805702257
FRMD4A	-0.537382689481869	0.713987656398561
FRMD4B	-0.471976292612888	0.68150475935674
FRY	-0.544309536935371	0.74851915839925
FXYD1	-0.758467245689857	0.860236111408901
FXYD6	-0.586044085078478	0.779542716586014
FZD4	-0.503436827098591	0.666187334051237
GAB1	-0.559421825731038	0.728021777630067
GALNT18	-0.46501655240729	0.603753538056512
GAS6	-0.513117730046708	0.712679005809927
GATA6	-0.51221299697998	0.706498743678752
GDF10	-0.679568954396346	0.833034569222871
GFOD1	-0.586550817825494	0.747689525897547
GFRA1	-0.377971593373189	0.626429741012162
GFRA2	-0.469630983370338	0.698336611268097
GGCT	0.561605942870641	-0.649464450362331
GHR	-0.579476031219747	0.757694051481644
GIMAP8	-0.665443395262624	0.869577743821252
GLDN	-0.62948919909154	0.634718961235537
GMPPA	0.589579548310237	-0.657027412846448
GNAQ	-0.552990511723762	0.699696629521063
GNL3	0.557524980802402	-0.656501469693307
GOLM1	0.643753499774121	-0.62715326344907
GORASP2	0.551218366913578	-0.607249974871808
GPBAR1	-0.574968247173949	0.606347933231799
GPC3	-0.499912388847546	0.676923061222035
GPD1	-0.748313307754807	0.727132997440184
GPIHBP1	-0.728044577638555	0.853010036407644
GPM6A	-0.84680502273168	0.826334103063208
GPM6B	-0.59273239850096	0.689000074908333
GPR146	-0.701194553977337	0.834666075248499
GPRASP1	-0.318542700507481	0.603956836349396
GPX3	-0.564034137651856	0.611507296783752
GRIA1	-0.773559631200234	0.880196061508096
GRID1	-0.451555853958212	0.674110976413327
GRIK4	-0.679999440569114	0.78211748632538
GRK5	-0.687502575035958	0.820679064715957
GSTM5	-0.686923689765362	0.842629890902996
GUCY1A2	-0.631804204833187	0.854190994848357
HBA2	-0.645717382751256	0.690084470669076
HBB	-0.597776154992482	0.639837585743926
HBEGF	-0.594626523591537	0.679893563927203
HECA	-0.379935262040312	0.653785045381957
HEG1	-0.592806805893267	0.818896122900115
HHIP	-0.630188413732857	0.714883732512983
HIGD1B	-0.662447377799739	0.753799291141131
HLX	-0.439030550599424	0.633006960314903
HMBS	0.489590887058694	-0.694444838452551
HMCN1	-0.255726596648852	0.605525780751126
HMGCLL1	-0.51779720573756	0.618552738919231
HOXA5	-0.465450079762378	0.604555450116571
HPSE2	-0.529257142848522	0.686543068949061
HSPA12B	-0.732022253703932	0.869316695817736
HSPB2	-0.584650493386015	0.674928020192856
HSPB6	-0.584722562390044	0.741926572295361
HSPB7	-0.419870339837664	0.614195608338744
IGSF10	-0.657664066295235	0.806591043866443
IL33	-0.535634011364948	0.749575769825011
ILF2	0.523344892490062	-0.690593250302563
INMT	-0.657869106484898	0.866683507955922
IQSEC1	-0.372583402960212	0.639037918292853
IQSEC3	-0.645696815713198	0.710252435729784
ITGA8	-0.570412327455253	0.856978294702773
ITIH3	-0.44950346272697	0.621130618375509
ITIH5	-0.551116675136101	0.772526099769386
ITM2A	-0.529933998635285	0.68142052723138
ITPRIP	-0.521227175006795	0.684496457903897
JAM2	-0.727754698466722	0.918242175515824
JPH4	-0.76012780040258	0.81321300656439
JTB	0.424044060713645	-0.617205651789446
KANK2	-0.595888911444622	0.802515305139808
KANK3	-0.742333816938796	0.853048242623881
KAT2B	-0.466552943461448	0.685050316543031
KCNA5	-0.528117484009144	0.690448846400704
KCNAB1	-0.640889401977881	0.698198141018714
KCNK3	-0.536493924690991	0.649450247466259
KCNT2	-0.668373465649755	0.697827900168024
KIAA0040	-0.495365789771582	0.654228716706776
KIF17	-0.637576606008969	0.725228352782498
KIF1C	-0.54140715187067	0.651150744404031
KL	-0.603780576330776	0.65426948258209
KLF13	-0.496322061125929	0.710127894376121
KLF2	-0.475941445238584	0.635871575927098
KLF4	-0.532260944655465	0.629083156317075
KLF6	-0.557927204070137	0.643481110791069
KLF9	-0.519820454956654	0.657407518224842
KRTCAP2	0.45939365699107	-0.606100150469931
LAGE3	0.419080889260126	-0.628159713986309
LAMC3	-0.44040559468988	0.605133144966305
LAMP3	-0.580590079198774	0.697639488138772
LATS2	-0.499503340140381	0.668379731085775
LDB2	-0.724342563632987	0.912209663088245
LDHA	0.50176750255788	-0.623949436980647
LEFTY2	-0.438060598825746	0.611744971638057
LEPR	-0.542093901353407	0.634177331318467
LGI3	-0.777380774705503	0.818603094921563
LGI4	-0.553354390427631	0.707930521391774
LIMS2	-0.739613580830719	0.854724303482241
LIN7A	-0.689693149053519	0.701260751868172
LMO2	-0.626007472859114	0.792929424711383
LPL	-0.491950306995717	0.605413737325102
LRCH1	-0.431400883816014	0.654899381227971
LRRC2	-0.63493774321165	0.703517773576169
LRRC32	-0.609483044193581	0.778447877924418
LRRC36	-0.65352548841771	0.734796071476247
LRRN3	-0.717857817700982	0.85380727919724
LSAMP	-0.471909063262347	0.758364407359902
LTBP4	-0.572205580870486	0.760914962713248
LYVE1	-0.699011079042765	0.792243357159955
MAMDC2	-0.609130166452664	0.836527326889409
MANF	0.584860285569959	-0.634879674516509
MAOB	-0.430202431945498	0.643863224875594
MAP3K3	-0.449763922861426	0.724915524361786
MASP1	-0.678522434384495	0.740659511663628
MCC	-0.423234697766727	0.702170832412666
MCEMP1	-0.688428005583987	0.681653300182531
MCTS1	0.512255041795793	-0.653379230869008
MDGA1	-0.529774606042958	0.675859775342088
MDH2	0.42465358052191	-0.607990280283028
MDK	0.565300556158185	-0.604043044627295
MEIS1	-0.420733258864291	0.672225942314755
MEOX2	-0.332707732379571	0.636726154041081
METTL1	0.489096671497083	-0.620077382136523
METTL7A	-0.538473730636065	0.746102696880893
MFAP3L	-0.591276926809586	0.626731177852915
MFAP4	-0.537147413478087	0.817087968581062
MGAT3	-0.689364450858251	0.78800922603555
MMRN1	-0.547340688731835	0.7639328366165
MMRN2	-0.630100865943742	0.832650236991917
MOCS1	-0.466469133892831	0.679945061614904
MRPL15	0.443547346954312	-0.676912358313618
MRPL24	0.472028376647364	-0.680810507290903
MRPL9	0.516569698501729	-0.689227102127898
MRTO4	0.491874489871525	-0.704226757860088
MS4A2	-0.500133863055507	0.728568576447701
MSTO1	0.556305498586934	-0.600900431865307
MTMR10	-0.546745838030261	0.760517042929927
MTX1	0.472689602856387	-0.683428959336459
MTX2	0.52666525877214	-0.674660021310283
MVB12B	-0.49094673844354	0.611269622139886
MYADM	-0.533792097779898	0.645662330447663
MYCT1	-0.67435231276028	0.850572022692654
MYH10	-0.450516315587978	0.689137504268702
MYOCD	-0.473220066716401	0.708073585194041
MYZAP	-0.779803280969421	0.811444482663089
N4BP1	-0.49235589831867	0.642177845634689
NAA10	0.410959587695202	-0.614386087615245
NATD1	-0.42891107795941	0.66648948034079
NCKAP5	-0.762468113848613	0.756198508700121
NDRG2	-0.453092679652976	0.625492791778797
NDST1	-0.567728356516107	0.750252134287099
NECAB1	-0.782661830590688	0.834475078527484
NEDD9	-0.461947292608755	0.619926617392337
NEGR1	-0.479602055848688	0.641088269304465
NFASC	-0.372193231379517	0.622970309832428
NHSL1	-0.543981621252492	0.632858027464307
NHSL2	-0.324343408513726	0.614599529614639
NME1	0.621082421439397	-0.832878755553793
NME4	0.50124754138089	-0.630221454168793
NMUR1	-0.702521198979594	0.813154737591523
NOP16	0.42041664021145	-0.608163777943245
NOTCH4	-0.567897350732526	0.774494650009224
NOVA2	-0.714397936853464	0.826654192084902
NPM3	0.568274338673376	-0.721639480239675
NPNT	-0.465272371558315	0.62903885617532
NPR1	-0.653787271341019	0.803954863382858
NPR3	-0.471393974126739	0.639292753734617
NSUN5	0.469455197438775	-0.602342279039084
NTMT1	0.451731243642595	-0.611982444169829
NTRK3	-0.529089187441746	0.750698597955011
NXPH3	-0.675782717353498	0.803547745350449
OCIAD2	0.602161655234828	-0.663784614305148
OGN	-0.510896821564452	0.706133151306992
OTUD1	-0.727078129135036	0.776876920556717
P2RY1	-0.588070379152041	0.728897239802013
P2RY14	-0.474827795725193	0.637849014693453
P4HB	0.579222956173864	-0.642608422801617
PALD1	-0.413069101113549	0.666854773057699
PALMD	-0.604959640339282	0.779022456399832
PCDH12	-0.534347442298018	0.735594510067735
PCDH17	-0.515015247788312	0.742329152687368
PCDHGA12	-0.391914046226261	0.6093353497184
PCDHGB7	-0.568492329386037	0.806154682242636
PCDHGC3	-0.471171829407143	0.757252825955441
PCGF1	0.415238589944662	-0.601128637877185
PCSK5	-0.351211879491872	0.616545301496075
PDE2A	-0.514082860686101	0.687338179125841
PDE5A	-0.585506898476585	0.817128944654136
PDE8B	-0.535090336313565	0.695803438403016
PDIA4	0.603712804866441	-0.611433046034925
PDK4	-0.520778574017755	0.634182094238469
PDLIM2	-0.675845935031253	0.76188829312032
PDZD11	0.478981049835521	-0.665652223339943
PDZD2	-0.593218743651219	0.739232633177391
PEAK1	-0.62131693948305	0.877131841281786
PEAR1	-0.610882942280581	0.839932620691645
PECAM1	-0.698431356523686	0.878005544232398
PFDN2	0.433676275320511	-0.69097299911443
PFDN6	0.49089276731909	-0.689526806547658
PGM5	-0.508906091016119	0.651238987675031
PGR	-0.507560336777281	0.723884573776842
PHACTR1	-0.665205201316927	0.81597382372451
PHACTR2	-0.562191174172713	0.755546469949422
PID1	-0.522825816440513	0.63577299828134
PIEZO2	-0.314453100482123	0.663110115870387
PIK3R1	-0.42947547110817	0.716439306687519
PIP5K1B	-0.614652465185081	0.704122002738219
PKNOX2	-0.650166628155391	0.866476784342524
PLAC9	-0.67995818630191	0.781421905310474
PLCE1	-0.462280940079552	0.639253536471197
PLCL1	-0.622076778502311	0.793885503572693
PLEKHH2	-0.398104981770889	0.624837998684378
PLSCR4	-0.491462306177217	0.730656311051385
PODXL	-0.388799555656581	0.608273605717888
POLDIP2	0.474556189273683	-0.615042226510163
POLR1C	0.468049471544124	-0.609229100266512
POLR2H	0.547154548986158	-0.730418401470308
POLR2J	0.379370753779611	-0.643031008953558
POP7	0.389416379034523	-0.673561500482492
PPARGC1B	-0.458000813352893	0.618194405293803
PPM1F	-0.522874123929271	0.679283316998408
PPP1R14B	0.660232561635638	-0.812271743329908
PPP1R15A	-0.56832810820687	0.636661888161422
PPP1R35	0.445953925701889	-0.651017948839195
PRDM11	-0.48182221591257	0.640915305516467
PRDM5	-0.499939028722528	0.639487276574862
PRDX4	0.494566538442597	-0.624000802643701
PREX2	-0.587586051683943	0.830541960224986
PRG4	-0.441343198184662	0.668840159164349
PRICKLE1	-0.467859145301146	0.670855074954373
PRICKLE2	-0.520643451763638	0.743500895233431
PRKCE	-0.687937015947697	0.786086708521992
PRKCH	-0.474720326957185	0.684606407008619
PRKCQ	-0.491551380242837	0.619990811209416
PRKG2	-0.705819454135658	0.660034039664401
PROS1	-0.475368051114528	0.629816954453761
PRX	-0.726588520229221	0.826920225556967
PSMB4	0.486930861444971	-0.724386150098091
PSMB5	0.389195754756171	-0.616889692820621
PSMD4	0.486797745509965	-0.678871659300931
PTGDS	-0.397381112244824	0.636044576997351
PTH1R	-0.550368935592839	0.744824199763437
PTPN21	-0.725387107359685	0.849394125139804
PTPRB	-0.680569537297594	0.844060153490379
PTPRM	-0.479264467369103	0.643583442997299
PTRH2	0.492953094163969	-0.705085415456222
PYCR1	0.742213003616748	-0.812674855728773
QKI	-0.574735121618541	0.699578665009318
RAB40A	-0.593965823409245	0.633921277450511
RABIF	0.496235972589298	-0.621971282676458
RADIL	-0.592821076912969	0.639284653585082
RAI2	-0.614528840399431	0.848834097657684
RAMP2	-0.710172678724304	0.792382203497296
RAMP3	-0.695382614019635	0.780562467750209
RANBP3L	-0.518329945137961	0.683983572119525
RAPGEF4	-0.591013224263263	0.708350405922908
RASGRF1	-0.527977336107864	0.674519532984639
RASIP1	-0.662068749156449	0.747907935366003
RASL12	-0.4828402917887	0.704564851285401
RBMS2	-0.522229209562266	0.676832494547134
RBMS3	-0.530535799057075	0.730133654873326
RCAN1	-0.561002324417255	0.716878832504607
REM1	-0.514327890927301	0.721222832359633
RGCC	-0.696593093618939	0.814296164549543
RGS9	-0.683822762057785	0.781743591407094
RHOJ	-0.621401131113861	0.865232449056575
RILPL2	-0.553037108331671	0.699746774392761
RNF144B	-0.548415135298554	0.690619434998988
ROBO2	-0.456327980656407	0.704305177259511
ROBO4	-0.714519195082937	0.870637225849873
ROR1	-0.555792505436319	0.657716953036073
RORA	-0.442273385840188	0.7032300884532
RSPO2	-0.599379236740839	0.755163132687173
RSPO4	-0.519286437020839	0.660080898457681
RTKN2	-0.802609584915979	0.813249070538567
RUNX1T1	-0.435146718108706	0.702111276382639
RXFP1	-0.771584620384597	0.83008709958899
RXRG	-0.547245982662561	0.618498256242997
S1PR1	-0.71124306009521	0.883105021430401
SASH1	-0.612553370050279	0.788320472870098
SBSPON	-0.622731014584939	0.63946062608793
SCN1A	-0.499080523847187	0.604087478877359
SCN2B	-0.474300030567023	0.637416573483793
SCN4B	-0.685789310896602	0.887140303185367
SCN7A	-0.591118538714307	0.846339853053273
SCNM1	0.407206393003798	-0.618790999366255
SCUBE1	-0.781584503788525	0.80278735492297
SEC14L1	-0.388317974384058	0.608787284542853
SECISBP2L	-0.505058837349565	0.664899506974851
SELP	-0.598468582143333	0.827703870862113
SEMA3G	-0.723871482121597	0.82224294291162
SEMA5A	-0.64161162437859	0.796327883602667
SEMA6A	-0.682906794800201	0.78815134767836
SEMA6D	-0.55377490891224	0.710956931858676
SERINC1	-0.553412530740206	0.727638877393401
SESN1	-0.591700740144146	0.748189664188718
SFTPC	-0.568013545637798	0.704336919791646
SGCA	-0.524138392330157	0.727956466037957
SH2D3C	-0.679147927096618	0.852640139696621
SH3BP5	-0.454436912791726	0.616752771917112
SHANK3	-0.455745425509643	0.688981683056266
SIDT2	-0.467832714227119	0.631914286601416
SIRPB1	-0.697305138198206	0.704117353221535
SLC12A4	-0.433166980017579	0.648217003233706
SLC14A1	-0.614865432251019	0.676762193561592
SLC19A3	-0.685789120615275	0.710270367571758
SLC1A1	-0.551061997839693	0.611688146778655
SLC24A4	-0.569425593652351	0.671675237571065
SLC35B1	0.530074252992769	-0.643037766198882
SLC39A8	-0.643628887319431	0.690603167325946
SLC50A1	0.5564140929104	-0.739129234062387
SLC5A9	-0.577855521079712	0.669009927761136
SLC6A4	-0.83341299860914	0.826908155817557
SLIT2	-0.641291193745298	0.892728229602666
SLIT3	-0.590543807090089	0.883408992294477
SMAD6	-0.656638483173145	0.744668446318595
SMCO3	-0.433587437692613	0.616682317997807
SMUG1	0.486594866222658	-0.661319351667155
SMYD5	0.579431862970784	-0.644887644786898
SNRK	-0.569459597616665	0.830911042454597
SNRPC	0.458037161343516	-0.660837179235948
SNRPE	0.538342455328988	-0.718088869363312
SNX1	-0.488026834854965	0.662815698045218
SNX22	-0.588021578012324	0.618528693303121
SORBS1	-0.517205074535938	0.727831231549057
SORBS3	-0.4449127178204	0.601888639213877
SOSTDC1	-0.665505846226797	0.732158520996135
SOX17	-0.661745206029842	0.759264326900905
SOX5	-0.539999630511521	0.695260424344423
SOX7	-0.672678498257209	0.815208583023121
SPAG4	0.552392211976468	-0.647153772784926
SPARCL1	-0.51827637363009	0.81820976206542
SPOCK2	-0.687363120860453	0.797794059790002
SPTBN1	-0.589183992513863	0.760982751045673
SRL	-0.459171454600822	0.647110521553321
SRPX	-0.497425320378461	0.688161127447171
SSBP1	0.40055341406706	-0.630651101963821
SSTR1	-0.524049804604116	0.645209629210695
ST6GALNAC3	-0.585115259105841	0.621923485478102
ST6GALNAC5	-0.596526451885636	0.614720229293926
ST8SIA6	-0.747228494632523	0.778714699005091
STARD13	-0.69590794105791	0.872007415874081
STARD8	-0.663146489690679	0.8589781854055
STARD9	-0.537694679169442	0.751538493312518
STX12	-0.586751496656563	0.637829466777411
STXBP6	-0.750679404002809	0.804348866137125
SULT1C4	-0.61540285215023	0.813108129904127
SUSD6	-0.353286357005504	0.629179635170362
SVEP1	-0.540311604332946	0.833226486658538
SYNC	-0.626883985063968	0.753119459017347
SYNE1	-0.390204964306074	0.637705128865787
SYNE3	-0.568361727631847	0.784020067786244
SYNM	-0.592532342789441	0.727714453519547
SYNPO	-0.53199023668846	0.764724745977819
SYNPO2	-0.550491912193962	0.792366073807981
TACC1	-0.582516363386373	0.822409784155039
TACO1	0.467034606032474	-0.695836627329055
TAL1	-0.757131566714739	0.895650395782745
TBX2	-0.525426929058028	0.764162264400329
TBX3	-0.598492559609711	0.797220970547538
TBX4	-0.564806274659995	0.821836622303922
TBX5	-0.46911314470356	0.763936241707856
TCF21	-0.708035322302248	0.911957898186857
TEK	-0.757857909983618	0.919925422898079
TFB2M	0.539635057852861	-0.622646929186716
TGFBR2	-0.547342066589253	0.775934290076284
TGFBR3	-0.673955734661914	0.882002937179007
TGM1	-0.615093693089909	0.613556180810076
THBD	-0.605735606299286	0.744385731854678
THSD1	-0.662982796894198	0.845714411440709
TIE1	-0.600101363130765	0.808198177683413
TIMM17A	0.488458601719473	-0.613688032599809
TLCD1	0.503617052410292	-0.661943642405066
TLL1	-0.454104225479612	0.629908621922487
TMEM100	-0.714530498402983	0.795515257437384
TMEM177	0.645715688102441	-0.766530000239753
TMEM182	0.502857146768356	-0.609215843313135
TMEM204	-0.564602437379068	0.731866047435301
TMEM47	-0.523704105481283	0.717965940241689
TMEM88	-0.607161047062019	0.646717252966486
TMOD2	-0.408080726198781	0.641632938909807
TNNC1	-0.685458773672543	0.68332764977288
TNS1	-0.583128670906103	0.817242616194401
TNXB	-0.599066554127605	0.83793578735301
TOM1L2	-0.520041591685824	0.688827674359094
TOX2	-0.46249727116741	0.611686550798511
TRAF4	0.562534601832401	-0.67707719543556
TRAP1	0.571012396347679	-0.613039760269602
TRUB2	0.460365839343141	-0.612614471656303
TSPAN18	-0.577919571024802	0.763785293329989
TSPYL1	-0.422749543322371	0.613869424780044
TTC28	-0.466619677910271	0.702596413854396
TXNDC17	0.479063869285207	-0.620532954563663
UPK3B	-0.725538467057339	0.74094395782091
UQCC2	0.508914534587673	-0.701432656196524
USHBP1	-0.687339353852966	0.828778483933229
USP12	-0.465297570403471	0.607599614831282
UTRN	-0.488996004986218	0.742504199381794
VASH1	-0.378748569590628	0.634405871035169
VEPH1	-0.625992340388426	0.697800201051803
VIPR1	-0.664048141466055	0.742607648384095
VPS72	0.478231941351788	-0.643421137913877
VSTM4	-0.400781563649028	0.620342208480118
VWF	-0.54454830880088	0.828669642620336
WASF3	-0.556515958900761	0.63618707174643
WFDC1	-0.52442325122961	0.615159214323656
WFS1	-0.581610890244272	0.633360202190218
WIF1	-0.543859523353516	0.655510457457317
WNT2B	-0.413715680873084	0.600208698607492
WWC2	-0.719265111052238	0.802153886717312
ZBTB16	-0.482109699111615	0.615823359525553
ZNF366	-0.590178543916588	0.854431317435447
ZNF423	-0.569257339655952	0.785245676525748
