# Supplementary material for: Identification of biomarkers associated with proliferation and differentiation of mesenchymal stem cells in pulmonary adenocarcinoma and establishment of prognostic models
Source: Hereditas. 2025 Jul 1;162:118. doi: 10.1186/s41065-025-00492-7 (PMC12220362; doi:10.1186/s41065-025-00492-7)
Supplement: Supplementary file 2 — Supplementary Material 2 [file 41065_2025_492_MOESM2_ESM.csv]

	baseMean	log2FoldChange	lfcSE	stat	pvalue	padj
A2M	53273.4690047001	0.591074136057322	0.0925056886242885	6.38959770850383	1.6632273462893e-10	3.83040427620469e-09
AADAC	225.812277823703	0.804646496880006	0.213584157214445	3.76735104033075	0.000164988926153888	0.000646549186550385
ABCA12	647.857670575741	0.632743915558877	0.159729027259519	3.96135834804044	7.45245888026033e-05	0.000322040222796389
ABCA13	663.957515425223	0.681388075993936	0.178319347213778	3.82116739793274	0.000132821455070755	0.000531170690446207
ABCB6	504.888473654557	-0.545506581628532	0.0969335566446284	-5.62763402593833	1.82698197901412e-08	2.26791547726766e-07
ABI3BP	1339.91969535727	0.529885128300547	0.113905172837443	4.65198476154159	3.28755378605139e-06	2.1332879490266e-05
ABLIM3	895.699984441828	0.54380706294646	0.10927855432857	4.97633837021107	6.47983349505401e-07	5.12206598543932e-06
ACAN	194.163388013978	0.814136622852257	0.140572497748246	5.7915782666842	6.97280518762917e-09	9.73870803248994e-08
ACKR1	632.881204899611	0.522020717801568	0.140997339423468	3.70234445512297	0.000213616326010099	0.000812716758742657
ACKR4	54.820241687463	0.514176010201603	0.132586461248898	3.87804309247206	0.000105300068477796	0.000432994131848238
ACTA2	9214.939766688	0.636952719416941	0.0881748383693747	7.22374694636436	5.05743305423851e-13	2.69230503475828e-11
ACTG2	874.901273077757	0.85998300907191	0.120703058171104	7.12478227231687	1.0424534311562e-12	4.87452633129490e-11
ACTN1	10293.0475992839	0.500960668138142	0.0676375559374653	7.40654598166303	1.29631309359572e-13	8.08210339119746e-12
ACYP1	255.802690469707	-0.538283563140192	0.0671495605373687	-8.01618891966743	1.09076695129421e-15	1.24771118783993e-13
ADAM12	1420.25737097192	0.784369641151331	0.1316960451611	5.95590885202236	2.58630453619154e-09	4.21141659828555e-08
ADAMTS1	1939.45485081478	0.532640324576215	0.0999678826966761	5.32811449245514	9.92375638595108e-08	9.83916276059806e-07
ADAMTS12	1387.45596452675	0.787525070238975	0.108357289671412	7.26785500659074	3.65240506208583e-13	2.08036783803827e-11
ADAMTS15	252.117582794888	0.665160240175494	0.122503895177439	5.42970686125574	5.64466910424763e-08	6.05173238357021e-07
ADAMTS16	321.858401049435	0.634599203716304	0.134043837735477	4.73426615081425	2.19849082755657e-06	1.49090208447871e-05
ADAMTS17	112.383190107445	0.516556351107687	0.112981625505096	4.57203858413585	4.83001969440952e-06	2.96725710565123e-05
ADAMTS2	1825.8068642025	0.644606319304857	0.09814058704692	6.56819302493756	5.09294955181813e-11	1.3634722388146e-09
ADAMTS7	567.811705193335	0.534292590983235	0.0917885005830493	5.82090989164609	5.85281191800264e-09	8.36867456168125e-08
ADAMTS8	243.693822028514	0.50805887760083	0.154472992167552	3.28898191503765	0.00100550484301396	0.00313662216185625
ADAMTSL1	182.46482600815	0.866608829235018	0.117847441206933	7.35364994232929	1.92866429263583e-13	1.16063662932055e-11
ADAMTSL2	992.47249027569	0.658095029532863	0.0921435885318476	7.14205990908857	9.19425067260661e-13	4.35813779313521e-11
ADCK5	723.793825064932	-0.500605055631704	0.0782007590767015	-6.40153703803177	1.53820487278723e-10	3.59633338585272e-09
ADCY2	67.6115787802021	0.862551905323155	0.156744610824711	5.50291267294514	3.73567484935778e-08	4.23468268550049e-07
ADD2	212.887224373724	0.53965881013494	0.150452161352697	3.58691297807179	0.000334615932000555	0.00120296600384927
ADH1B	2220.36438941532	0.678336348976737	0.181797241803948	3.73127965114158	0.000190509601009437	0.00073347521212006
ADH6	93.0281063717907	0.783980730634489	0.175529584739121	4.46637375573852	7.95565726025711e-06	4.59550649067549e-05
ADHFE1	231.732364817148	-0.50269576031592	0.115899368118638	-4.33734685940089	1.4421294673009e-05	7.7456398746262e-05
ADORA1	524.104742943234	0.732672041054904	0.154675278268157	4.73683997377194	2.17076439943524e-06	1.47426644026414e-05
ADRA1B	88.1238670514633	0.695229658258551	0.139765687561104	4.97425133729339	6.55002817817184e-07	5.16575156775364e-06
ADRA2A	809.862403826311	0.526528672739097	0.167263869241422	3.14789245954322	0.00164452182456304	0.00478390638372784
AEBP1	19108.9136889044	0.851940533523197	0.095944151213762	8.87954630632031	6.71336138643321e-19	2.99740757902007e-16
AGAP4	91.7583783007573	-0.51875867330684	0.0748565804232276	-6.93003434532887	4.20738460219439e-12	1.59984643623551e-10
AGAP6	331.387658325972	-0.570192108009588	0.0761883399365232	-7.48398125598547	7.21042438422602e-14	4.89213156382707e-12
AIFM3	152.355886702575	-0.519273673216691	0.111205291100796	-4.6695050934764	3.01926213957972e-06	1.97961190307546e-05
AKR1B1	4810.9949189705	-0.656060618411429	0.110016071324731	-5.96331618200539	2.4716947990612e-09	4.04382124276668e-08
AKR1C1	15574.9334333911	-1.26373001722114	0.243624837217851	-5.18719696912963	2.1348290353245e-07	1.91250282705025e-06
AKR1C2	18141.5123104822	-0.865074674814884	0.270957233145145	-3.19266130958566	0.00140968183662265	0.00420413839704677
AKR1C3	9177.8112203986	-1.01776133498441	0.194071650766299	-5.24425556729045	1.56914575380673e-07	1.47362083426242e-06
AKR7A3	538.973562997407	-0.942329869786123	0.197814558654531	-4.76370331989483	1.90071904529319e-06	1.3140785367584e-05
ALDH3A1	2547.59204591477	-0.654835652826819	0.232537443267086	-2.81604391803127	0.004861901992296	0.0122374223450389
AMBP	364.119656123918	-1.6408624332151	0.219195847419739	-7.48582809633708	7.1097405730016e-14	4.84758223009434e-12
AMOTL1	1928.82738981372	0.532648909961882	0.0797474969597631	6.67919283072461	2.40261857839615e-11	7.13618964454531e-10
AMPD1	57.0194270172876	0.543302081398588	0.147752108458647	3.6771189735722	0.000235883040334989	0.000887189445999072
AMPH	132.217245231415	-0.73398140460031	0.163983916200585	-4.47593533320978	7.60775110024809e-06	4.42827173238934e-05
AMT	580.564928695799	-0.536818182555786	0.1037528921011	-5.17400692823766	2.29126322163594e-07	2.03421258824009e-06
AMY2B	341.68675190627	-0.528950501171271	0.122085224430909	-4.33263323745305	1.47336442251387e-05	7.88607922948496e-05
ANGPTL1	105.169142014322	0.623372379599505	0.111900331917291	5.57078222127399	2.53598159914279e-08	3.02330071608401e-07
ANGPTL2	2813.50321051973	0.628187524165494	0.089806817976817	6.99487564883611	2.65494303371323e-12	1.08398426341076e-10
ANK1	138.13635179027	0.55439262847336	0.149133080962136	3.71743562794172	0.000201255244265652	0.000771199843820844
ANKRD18A	95.0922039102128	-0.59452464155343	0.121205685415403	-4.90508873008591	9.33851147065887e-07	7.00186009021611e-06
ANKRD34A	104.780671887645	0.71000038053285	0.116374939710135	6.10097313305864	1.05424629623021e-09	1.90742784132318e-08
ANKRD36C	257.227773547241	0.529327179990664	0.142435427390027	3.71626069223088	0.000202192966004943	0.000774296377427077
ANO1	1563.6060306808	1.14019834948021	0.125298324707199	9.09986906963569	9.04407921038163e-20	5.68995910685873e-17
ANO9	1986.34477718614	-0.703319678782232	0.100522193296979	-6.99666069466242	2.62135082825443e-12	1.07343540869437e-10
ANPEP	2752.31381576008	0.751753379586072	0.149555465827384	5.02658579161352	4.99289170985586e-07	4.06988304806331e-06
ANTXR1	8157.25382749184	0.799095429717261	0.0938579141707504	8.51388438340439	1.68201727860757e-17	3.81652477921432e-15
ANXA8	108.848590223254	0.912822919473713	0.20991562102208	4.34852306383476	1.37057406970442e-05	7.4183038576551e-05
ANXA8L1	81.9913834158034	0.771994717543284	0.186489386352188	4.13961744764048	3.47885461062386e-05	0.00016642314906423
AOC3	2526.46746801884	0.574796846619981	0.0979726469524553	5.86691147478052	4.43987564771232e-09	6.64349392864715e-08
AP3B2	103.210427730723	-0.674667790005765	0.172124684984958	-3.91964575019978	8.86792192687974e-05	0.000372959305347744
APBB3	633.88167768808	-0.537004752575559	0.074749064196581	-7.18410000643355	6.76513333728221e-13	3.39951945290094e-11
APCDD1L	103.387624740663	0.564240185247275	0.182454725827844	3.09249422116731	0.00198482098114501	0.00562766142323883
APLNR	677.678000955164	0.541041811950193	0.0977853122853728	5.53295581212891	3.1487881836205e-08	3.64096718876285e-07
APOD	2944.50925980026	0.532289566357515	0.166365612465422	3.1995167659311	0.00137658180345137	0.00411962567385305
AQP5	3853.34256487385	0.705874316989978	0.232734296354192	3.03296217208884	0.00242165954446471	0.00669426597861714
ARHGEF39	361.023134317929	-0.508708186695558	0.082414397923085	-6.17256449741126	6.71911036745911e-10	1.28117278252225e-08
ARL6IP4	102.756028503376	-0.619069143918256	0.0766871967661481	-8.07265319406656	6.87867832402264e-16	8.5946504996366e-14
ARNT2	1176.1973011821	0.718156279873855	0.126098243187642	5.69521241311185	1.23218418141875e-08	1.60438958184544e-07
ART4	58.3468332769254	0.517523885820442	0.131072977947448	3.94836444494253	7.86869514012538e-05	0.000338231706318247
ARTN	139.254422124449	-0.803232513422845	0.148361522260709	-5.4140217839728	6.16246640998477e-08	6.53098756359871e-07
ASB16	83.3432304021783	-0.539533088139209	0.0804366654361656	-6.70755165214278	1.97916915167082e-11	6.06054872306987e-10
ASCL2	169.256329429996	-0.969009610275929	0.14194844254828	-6.82648990633587	8.70174145216507e-12	2.96673397565993e-10
ASGR1	182.787404482456	-0.608253494115895	0.0986294160044002	-6.16705967405057	6.95715078338682e-10	1.32421400203478e-08
ASIC3	115.437663772055	-0.684534706192917	0.131491215254225	-5.20593489739552	1.93022314052576e-07	1.75418374839246e-06
ASPG	182.316159549054	-1.09144677923491	0.212397018942871	-5.13871044267564	2.76630278484792e-07	2.39902235871429e-06
ASPHD2	319.738633760238	0.630531100072719	0.100038401975676	6.30289056622507	2.92145171615655e-10	6.13593523570908e-09
ASPN	1635.71300430972	0.84182288039006	0.120586502410117	6.98107054740672	2.9293915638014e-12	1.1653287515334e-10
ATAD3B	1435.73901295181	-0.655648181848778	0.0777221791609783	-8.43579257461115	3.28965779981236e-17	6.59886284162361e-15
ATG9B	354.170662947835	-0.681984304873041	0.13242202008154	-5.15008232356749	2.60372148997831e-07	2.27369773771544e-06
ATOH8	1630.07659032789	-0.533985652161894	0.157333527761453	-3.393972408548	0.00068886632659206	0.002252977038365
ATP10B	814.131368648459	0.859308488955932	0.178502239544432	4.81399276081371	1.47944169004269e-06	1.05605737142243e-05
ATP1A2	109.598128150276	0.544985114310761	0.141567584528618	3.84964620343996	0.000118288560598142	0.000480267517523874
ATP2A1	76.6128502723515	-0.641620977698909	0.103147797850099	-6.22040403258391	4.95876290966206e-10	9.90393036545924e-09
ATP6V1B1	284.884609795644	-0.559410564960087	0.171668452614416	-3.25866841834113	0.00111936413407441	0.00344062158110679
ATP6V1C2	569.851267796186	-0.891570368439187	0.147705872971385	-6.03611996262268	1.57863914226426e-09	2.7176547721492e-08
AVIL	455.469961134761	-0.599800442963846	0.112737955778319	-5.32030618102793	1.03592759603239e-07	1.02197247731178e-06
AXL	2864.9305564011	0.582117806989878	0.0839282718948827	6.93589649646261	4.03653066641297e-12	1.55193391538394e-10
AZGP1	5139.24809766406	-0.639511407587666	0.225044121602489	-2.8417156735037	0.00448714899636239	0.0114187588267424
B3GAT1	322.964545944093	0.516667456787484	0.179276214528859	2.88196322164262	0.00395205859634526	0.0102569741293859
B3GNT3	2367.44788894078	0.50516194949375	0.119124679843866	4.24061538008627	2.22907815739266e-05	0.00011210999555404
BACH2	213.167034948004	0.634588860402054	0.0901878672231219	7.0362996702439	1.97412133726902e-12	8.3559062474436e-11
BARX2	589.059195592479	0.935778993354631	0.160339983775494	5.83621733843317	5.33992320093334e-09	7.76364254455024e-08
BCAS1	1552.17116764488	0.577064319764319	0.18360848987089	3.14290651902916	0.00167279253266517	0.00485390386679637
BCHE	122.877433544782	0.653789234396149	0.129731163580015	5.03956964814323	4.66579812706249e-07	3.81900129371212e-06
BEAN1	518.053526846022	0.532723781773286	0.13375984279531	3.98268845597032	6.81400537131847e-05	0.000297328651779379
BGLAP	46.8522952157176	-0.685835897802884	0.113473484368344	-6.04401902013166	1.5032177879387e-09	2.60400968746678e-08
BGN	30792.4681964004	0.70145866638516	0.0814504682948141	8.61208880771802	7.17412328980201e-18	1.90955847027211e-15
BHLHA15	163.05128453893	-0.820370388990819	0.13989481570503	-5.86419435814246	4.51318590322638e-09	6.7313584144996e-08
BHLHE22	122.211932432746	0.595912361430545	0.0949011445171584	6.27929583423309	3.40109894566544e-10	7.04709738128074e-09
BHLHE41	1062.46078331556	0.629478741092348	0.0986350290002923	6.38189847432885	1.74905912728768e-10	3.95567440862562e-09
BHMT2	879.789626110587	-0.700389701836985	0.200586254886465	-3.49171333914887	0.000479933023565867	0.00164914423514776
BICC1	924.123681864928	0.991218316647313	0.100697320035277	9.8435421747079	7.30911434775293e-23	1.68609086145414e-19
BMP7	391.651192173996	1.65012731849807	0.179918100123492	9.17154703926651	4.66278546231735e-20	3.3967165044176e-17
BMPER	140.288972094015	0.782091296634115	0.166368024409632	4.70097123175814	2.58926995425459e-06	1.7213297520095e-05
BMX	57.6024953545137	0.855731409095326	0.134956361145032	6.34080084728803	2.28573854430112e-10	4.94326674869871e-09
BNC2	392.369309366047	0.735595571215763	0.0975695767192798	7.53918993962806	4.72899762422073e-14	3.39140187133881e-12
BOC	340.387318496278	0.787770101591677	0.0936455148409885	8.41225661399078	4.02196771521041e-17	7.66924955493588e-15
BRICD5	155.891880129476	-0.522452817604262	0.0984490435174149	-5.30683487556529	1.115451387496e-07	1.08878439029141e-06
C14orf132	759.555349927065	0.663987404779317	0.100390274068579	6.61406108250817	3.73917332634558e-11	1.05620200020304e-09
C1orf127	72.4139359572964	-0.580802720303844	0.137206983005815	-4.23304053175798	2.30552934001693e-05	0.000115451633846506
C1orf56	567.275989549135	-0.52534052638043	0.072949549293203	-7.2014225100823	5.95875882014445e-13	3.06459995112386e-11
C1QTNF1	1150.48594096296	0.594911739711911	0.089992192079893	6.61070395066899	3.82496744443294e-11	1.07604419508936e-09
C1QTNF2	68.37314960563	0.535569774430359	0.0980940954242844	5.45975547369972	4.76790802395406e-08	5.22506848452479e-07
C1QTNF3	409.169210649659	0.697467818379999	0.118587261033192	5.88147337499243	4.06630366014381e-09	6.1780141558782e-08
C1QTNF7	172.409759765448	0.967129196430193	0.132603099730732	7.29341318863642	3.02199468554644e-13	1.77989057202759e-11
C20orf85	380.293581727979	0.68772566463771	0.255354267331878	2.69322174179251	0.00707651873215229	0.0168930830927423
C2CD4D	101.463292180168	-0.629112630463072	0.113235926391018	-5.5557688316221	2.76392464756732e-08	3.25025327501948e-07
C2orf72	267.796720011299	0.735117266869629	0.185372121118715	3.96563011974627	7.32023048615327e-05	0.000316721819815091
C4B	1055.4264676423	0.593541535481514	0.123631930796973	4.80087572567494	1.57973284371568e-06	1.11956386532866e-05
C4BPB	547.73041022094	-0.771897818912733	0.185624713005798	-4.15837851767411	3.20514609196058e-05	0.000155004986229303
C4orf19	368.178297832027	0.662014084321677	0.144200884841436	4.59091554846999	4.41305886275848e-06	2.75388402702615e-05
C5AR2	388.085077057807	-0.550678687495524	0.105969596307862	-5.19657247627608	2.02996479776149e-07	1.83279470096653e-06
C6	193.124739727574	0.56182187399958	0.204765983765633	2.7437265881164	0.00607461090183809	0.0147869661435703
C6orf52	61.218336533976	-0.540994613757471	0.119029897373536	-4.54503133830098	5.4927081348821e-06	3.32711480502859e-05
C7	4088.64430517403	0.74248867822394	0.148120162721956	5.0127454937901	5.36588495211945e-07	4.32552205138529e-06
C8orf76	516.817510200399	-0.547935607087226	0.0680887898615474	-8.04736885765491	8.45929373444171e-16	1.00935417740007e-13
C9orf24	190.726054111561	0.569706604861271	0.197530363416301	2.88414699901402	0.00392475500864427	0.0102071653653975
CA9	1100.32256791977	-0.545058904544789	0.212887206879532	-2.56031779708221	0.0104576484155819	0.0236471674105652
CABP4	225.730432916169	-0.672459420246659	0.141994036020749	-4.73582862415713	2.18161884270514e-06	1.48091154496723e-05
CABYR	685.448572047943	-1.12411376731131	0.169926165316153	-6.61530709658435	3.70781203567637e-11	1.04948520216353e-09
CACNA1C	471.409244450787	0.566514091498006	0.0886774290301819	6.38848123692433	1.6754137671846e-10	3.83295900026481e-09
CACNA1F	105.330072709373	-0.506423333662482	0.127127957825638	-3.98357168890469	6.78871798532179e-05	0.000296412131340186
CACNA1G	59.2542167021095	0.524032884924586	0.153885453555549	3.40534386335237	0.000660807890485416	0.00217198812923501
CACNA1H	744.932042428137	0.582798305708301	0.143334987026441	4.06598778008604	4.78294420129085e-05	0.000219280326896544
CACNA1I	105.147299959806	-0.54981499103984	0.166358532669687	-3.30500024384998	0.000949763173465204	0.00298223050905896
CALB2	126.342117673059	0.772091857303346	0.181387402886765	4.25659028695251	2.0756823498278e-05	0.00010519780082009
CALD1	8922.65066464601	0.63380456692537	0.0738618311486791	8.58094846917026	9.40940303295746e-18	2.41176939591045e-15
CAMK2N1	1935.58811860312	0.645877241417101	0.123070362578904	5.2480323278727	1.53732325481426e-07	1.44946125135451e-06
CAPN13	2075.99320892418	0.574290582423967	0.148637308807509	3.86370411999114	0.000111680486781066	0.000456922736487359
CAPN6	375.047344570878	1.29569393647902	0.226254436574241	5.72671173258461	1.02395942487776e-08	1.37198667954822e-07
CAPSL	107.143274451281	0.698687487729162	0.220205815538542	3.17288390418042	0.00150932865610611	0.00445459329125616
CARD14	533.279881791201	-0.590223816161526	0.143102636270338	-4.12447898616294	3.71574913149829e-05	0.000176189392699787
CARNS1	194.017783205031	-0.602725463657921	0.123712566484586	-4.871982538112	1.10483935987781e-06	8.13836061504675e-06
CASKIN1	58.9287894158378	-0.5592811773641	0.1496642982984	-3.73690441690382	0.000186299702103274	0.000719001629133229
CASQ2	47.5171191171871	0.64594627722894	0.14870882091373	4.34369846563218	1.40103788298541e-05	7.55361374006568e-05
CATSPERB	231.418196204885	-0.992176324239892	0.146197598118779	-6.78654326067512	1.14852076546937e-11	3.81215249756872e-10
CBR1	9727.60223918482	-1.39721801878533	0.148233711102544	-9.42577776939539	4.2692960916818e-21	5.37193883681525e-18
CBR3	544.327373833783	-0.866638672219609	0.142826077299472	-6.06779020054212	1.29682153856275e-09	2.2836268340009e-08
CCDC141	63.4248216725607	0.738812002786469	0.140918182580825	5.24284367890365	1.58120495874714e-07	1.47974697998777e-06
CCDC150	125.2963126797	-0.601759090801818	0.105431078620198	-5.70760632137304	1.14576050002949e-08	1.51177036042976e-07
CCDC154	105.815266564366	-0.661615581810235	0.147309179698225	-4.491339800857	7.07765265607707e-06	4.14389976365325e-05
CCDC170	394.131794687204	0.598663328238548	0.138829877533911	4.31220814188441	1.61632165056712e-05	8.5192338025512e-05
CCDC183	79.1039193311095	-0.697884562836612	0.100467574142342	-6.94636621610723	3.74815032770099e-12	1.45725136757611e-10
CCDC8	438.460370272998	0.739632510518531	0.104562461699169	7.07359504069913	1.5097043980303e-12	6.59174087480673e-11
CCDC80	6967.21258385796	0.824595558356378	0.104898693900547	7.86087536169098	3.81458208287555e-15	3.692142000635e-13
CCL17	178.899048524048	0.673427373842176	0.168981422446819	3.98521544020091	6.7418928211738e-05	0.000294646474701189
CCNL2	6372.66678949345	-0.596875965414409	0.0801499703410751	-7.44698922375675	9.54944163877686e-14	6.14761961499119e-12
CD109	1920.3604154364	0.708588627765484	0.128378471098303	5.51952848248907	3.39910498105164e-08	3.89462020221322e-07
CD164L2	209.094167067763	-0.591940885247563	0.138413811094983	-4.27660275058361	1.89766989617171e-05	9.78965673981091e-05
CD207	635.254514281597	0.794954120434443	0.20427455287702	3.8915964286214	9.95867945808859e-05	0.000412441898202885
CD248	1672.7370090562	0.543968152200187	0.084397163547135	6.4453368968542	1.15343910297961e-10	2.79592830548874e-09
CD82	3779.17517742113	0.54338166174243	0.0786023853087119	6.91304290077573	4.74366409686319e-12	1.75553622365464e-10
CDH11	5522.3970687557	0.677784366440144	0.0966037640611033	7.01612792242169	2.28101229298446e-12	9.53821484809606e-11
CDH15	249.651783576036	-0.920109106523824	0.151692919306046	-6.06560352805573	1.3145905706508e-09	2.31197561478752e-08
CDH17	707.418301662536	0.565552238811876	0.244352335212797	2.31449492111201	0.0206405895274834	0.0423113743557313
CDH6	386.713584321227	0.760940880429697	0.115390948557073	6.59445901039052	4.26809309414959e-11	1.16979557457672e-09
CDK15	34.1892741452149	0.503567341631123	0.11265755123692	4.4698942601026	7.82582770108748e-06	4.53020833169184e-05
CDK3	35.3895110647939	-0.507700342695067	0.0969486662976951	-5.23679553400042	1.63388525309163e-07	1.51775877772089e-06
CDK5RAP3	5797.74919088583	-0.556963073550573	0.0650939388765057	-8.55629699421365	1.16550800512876e-17	2.73420276254021e-15
CDRT4	47.5700758258797	-0.552730576581063	0.106536505351968	-5.18818009615569	2.12359180679824e-07	1.90490176266328e-06
CEACAM5	38013.7387358317	1.03347872235526	0.209444582884514	4.93437790618395	8.040662427927e-07	6.14866346215125e-06
CEACAM6	87311.9351761942	0.583425927687414	0.140574754094745	4.1502895128253	3.32055004356812e-05	0.000159930839734975
CEACAM7	158.975933431491	1.08544203345323	0.198792309740863	5.46018120554141	4.7564885874107e-08	5.22496496336123e-07
CEBPA	1259.85694075669	0.510527722674889	0.120093505359494	4.25108519521227	2.12737219636557e-05	0.000107463352444875
CEMIP	3493.53525071438	0.715758701100111	0.144052964362373	4.96871900046141	6.73966531688204e-07	5.28895405973221e-06
CENPA	330.663653947631	-0.505021276329159	0.119945345515592	-4.21042829263857	2.54887017593132e-05	0.000126493051649571
CENPT	1244.03959743677	-0.516546194356601	0.0640621387936157	-8.06320557015307	7.43193912312596e-16	9.10313888523773e-14
CES1	6640.09645601277	-0.916211843633434	0.187107862893977	-4.89670412275831	9.745740762398e-07	7.2795897405478e-06
CES4A	384.355752739436	-0.710662080594562	0.108596447166747	-6.54406381733061	5.98692293518198e-11	1.57538023471205e-09
CFAP43	323.410882789253	0.546752465065309	0.16238688129742	3.36697435591428	0.000759977550242376	0.0024599741049824
CFAP57	238.059655312087	0.504076751643392	0.153388953531814	3.28626501476747	0.00101525442629306	0.00316347062456601
CFAP58	56.4437259549282	0.545543564611684	0.150248406296356	3.63094410156759	0.000282386346251565	0.00103922079725283
CFAP61	69.6544814703527	0.843226235887192	0.160663345576367	5.24840456211205	1.53422086078432e-07	1.44752221773114e-06
CFHR3	58.802842190561	-0.7041162913238	0.150090437593588	-4.69128015490494	2.71500902302753e-06	1.80059606553541e-05
CGREF1	382.541452160319	-0.710136280588303	0.161403662892763	-4.39975318936919	1.08374066371336e-05	6.03623924605898e-05
CHI3L1	9069.79230955225	-0.604274447270624	0.153896055062612	-3.92651031259235	8.61871987042062e-05	0.000364472049271286
CHKB	260.955421728669	-0.634257355884725	0.0775496390195067	-8.17872737905569	2.86857284841255e-16	4.01049664594728e-14
CHODL	128.267093687902	-0.857932448508823	0.167820843816738	-5.11219243686853	3.18441185061819e-07	2.72238693171133e-06
CHRNA5	260.974730495773	-0.706702243459358	0.14643609384165	-4.82601129898723	1.39294609146537e-06	1.00415452354022e-05
CHST4	89.8583374266691	1.02424284461362	0.184592461932085	5.54867102314534	2.87849224406985e-08	3.36212752322117e-07
CILP	1063.96231896658	0.770071381406909	0.163173196940448	4.7193497207017	2.36599759057059e-06	1.59124259723457e-05
CILP2	648.706806308043	0.979746678889761	0.134980930773244	7.25840808236573	3.91672403013141e-13	2.19479260328133e-11
CKS2	1450.21155230923	-0.626086283825732	0.0957077713069942	-6.54164521099843	6.08457138109433e-11	1.5951327893449e-09
CLDN1	4630.14291653685	0.784158745088393	0.129789764007409	6.04176108251208	1.52441084819674e-09	2.634128657914e-08
CLDN16	54.165656764309	0.632885845635131	0.148669143868717	4.25700874550002	2.07180254157725e-05	0.000105127037530466
CLDN18	3436.764149647	0.945627110910032	0.233960928235285	4.04181637524987	5.30387597992373e-05	0.000239513694741026
CLDN8	198.984585357736	-0.640967984167814	0.22840794259579	-2.80624209860393	0.00501230179137334	0.0125725387992748
CLDN9	405.324376985843	0.552057482533781	0.169316429865231	3.26050745915914	0.00111213041963047	0.00342752107283575
CLIP2	1097.22680444698	0.544832973826995	0.0830613709968506	6.55940261144562	5.40237618432715e-11	1.44073774118058e-09
CLMP	1046.02142524322	0.655243964449288	0.120977897133893	5.41622874899283	6.08692185675663e-08	6.46081943400066e-07
CLSTN2	205.916003645921	0.771431052589461	0.136900974823284	5.63495660703107	1.75102421809569e-08	2.1873579605291e-07
CMBL	2984.43377038734	-0.546766720377099	0.130097208700126	-4.20275520005503	2.63685705904088e-05	0.00013030680759241
CNGA3	364.662240921312	-0.673238166865423	0.242879967609989	-2.77189664298084	0.00557307289390433	0.01375234478954
CNGB1	139.191227145728	-0.587990174285786	0.169637938024526	-3.46614785072886	0.000527972858287813	0.00179373400381974
CNIH3	244.287472565008	0.670650921931326	0.101679679526914	6.59572222347344	4.23190623978412e-11	1.16448934920183e-09
CNKSR2	76.9973220082709	0.569328481465573	0.131854101357127	4.31786706371419	1.57544266012571e-05	8.366255234256e-05
CNN1	656.687424950384	0.628082583339813	0.104423651322574	6.01475408477732	1.80159981938361e-09	3.05213501837068e-08
CNTNAP3	44.0758285657003	0.661178353127574	0.162749886702809	4.06254263227184	4.85410789468376e-05	0.000222101511967993
COL10A1	3146.75369112662	1.15829561605598	0.133532437739671	8.6742639890552	4.16233724115982e-18	1.28024243899762e-15
COL11A1	3565.08074314335	1.2650953737377	0.195075726150683	6.48515014502881	8.86434642677807e-11	2.2146465504158e-09
COL12A1	7392.59511912217	1.17161911098189	0.14311728487871	8.18642634238644	2.69097234457567e-16	3.80058655319101e-14
COL13A1	306.534097584309	0.572168675436393	0.100298788011858	5.70464196804399	1.1658788730142e-08	1.53392865792677e-07
COL14A1	2552.39996441504	0.674917538103128	0.121208320324726	5.56824429457463	2.5731889360446e-08	3.05712515569041e-07
COL15A1	3164.73640544953	0.804896964638431	0.109548784896787	7.34738377424062	2.02123915031726e-13	1.20586082239402e-11
COL17A1	3287.24332587107	1.12336433709321	0.200513051333372	5.60244996334682	2.11343056367147e-08	2.57726805566315e-07
COL1A1	156763.563630589	0.843645156569351	0.122707463713514	6.87525543302739	6.18788813223582e-12	2.23620260152157e-10
COL1A2	96476.8247846944	0.8646121716916	0.109149772251839	7.92133738673039	2.34969407741711e-15	2.35667505257466e-13
COL21A1	577.223565886531	0.500473684615154	0.136014285604982	3.67956705715934	0.000233630251580702	0.000879194212106714
COL22A1	296.194971057017	1.11056769421215	0.161595978180284	6.87249587965086	6.30882032708923e-12	2.26806187395434e-10
COL3A1	109874.382170161	0.769243310632615	0.11635223267555	6.61133261428394	3.80875620086043e-11	1.07366587731383e-09
COL4A1	21072.3464483384	0.517896056790427	0.0841865031781714	6.15177061926848	7.66226446755524e-10	1.43509340318582e-08
COL4A2	22595.2719187434	0.550293049876023	0.0841216539140344	6.54163374436716	6.08503802307715e-11	1.5951327893449e-09
COL4A6	120.465232906683	1.48585470828677	0.176100662413533	8.43753048922425	3.24112591241308e-17	6.59712114025139e-15
COL5A1	16556.7841406432	0.838821189145947	0.105580206333071	7.94487165993729	1.94391941434166e-15	2.05048124274533e-13
COL5A2	10395.1000059314	0.803539880251944	0.108459517906179	7.40866173632662	1.27580255150429e-13	7.99021860424024e-12
COL6A2	22039.4080628004	0.533888375490205	0.095866755685197	5.56906689575857	2.56107151849207e-08	3.04963582222901e-07
COL6A3	36099.5214847333	0.762844975201739	0.0956088157891744	7.97881418052365	1.47745801672551e-15	1.61019656767699e-13
COL6A5	235.223943341118	0.617645029002334	0.141183425678046	4.37477009809074	1.21560524562758e-05	6.69259833123763e-05
COL8A1	7142.4604333873	0.631281843905449	0.101870843674378	6.19688441889509	5.75917600332472e-10	1.12602287512945e-08
COL8A2	1468.49292421958	0.901473466218782	0.108736351066042	8.29045169697906	1.12819203208128e-16	1.85896499000441e-14
COLEC11	123.076959734249	-0.891147766843167	0.147369985129591	-6.0470099529394	1.47558645595871e-09	2.56255861191022e-08
COLEC12	2124.3719275492	0.638675525823648	0.11152432331709	5.72678234511896	1.0235334922242e-08	1.37198667954822e-07
COLGALT2	145.565766869774	0.808899130758973	0.153463162070915	5.27096613834388	1.35707507301958e-07	1.29629234545646e-06
COMP	2337.9257257093	1.00961198193138	0.161602908115299	6.24748646980447	4.17110402552375e-10	8.47756987037801e-09
COMTD1	674.092368086958	-0.596798587438475	0.0914975125499778	-6.52256625132286	6.91145177650058e-11	1.77150748219527e-09
CORIN	171.961556590431	0.768168918004946	0.115592578988983	6.64548645530404	3.02217254345957e-11	8.76936900922934e-10
CPA3	1204.6396681594	0.578231286671909	0.135352371297668	4.27204400726944	1.93689338959654e-05	9.95120319428571e-05
CPB2	234.632926668247	0.836741797678521	0.219967078756437	3.80394103703592	0.000142412091673808	0.000565176400884295
CPT1B	143.634564109624	-0.541898073881511	0.109384034573315	-4.95408745888142	7.2670517325988e-07	5.63807528200112e-06
CPXM1	773.944648678277	0.627845147533481	0.116442891617215	5.39187183359728	6.97274957196027e-08	7.2673062368601e-07
CPXM2	1240.0510103509	0.815657542412502	0.134582218152973	6.06066353792283	1.35561140371644e-09	2.38109358360904e-08
CPZ	53.5735977800992	0.558168664749932	0.110177044805075	5.06610669888127	4.06034384028394e-07	3.37127888982424e-06
CR2	638.520652550708	0.608199064261221	0.169266423730355	3.59314653702436	0.000326708731705535	0.0011785185185135
CRACR2B	1883.98548510473	-0.528060353646837	0.104868046966513	-5.03547428336738	4.76667123273049e-07	3.89695785778043e-06
CREB5	488.988133766865	0.787003735926608	0.110011749348513	7.15381530234022	8.43986073321433e-13	4.0702478191087e-11
CSAD	782.029545474121	-0.54524447046737	0.0926060525269372	-5.88778438978132	3.91407279226374e-09	5.98615265389198e-08
CSDC2	219.002508308344	0.543289270646368	0.0970204308598069	5.59974085696871	2.14672474387646e-08	2.61096811774992e-07
CSF3	129.211089522521	-0.647530161937836	0.20389410174882	-3.17581605541261	0.00149415661029526	0.00441893624852494
CST1	918.539800284103	0.750669071264562	0.214024677521948	3.50739494135009	0.000452516996757418	0.00156582193802985
CST2	133.762219636948	0.806293004440684	0.17241236707971	4.6765381051112	2.91758406125818e-06	1.92022258639441e-05
CUZD1	86.8833056443437	-1.05456663054429	0.105521202199399	-9.99388377467043	1.62103179201902e-23	7.88687244750904e-20
CX3CR1	244.727237475972	0.578780043476617	0.132358313459403	4.37282727732959	1.22647756879367e-05	6.74172995618475e-05
CXCL12	1844.79163859596	0.573183631225957	0.100683643869209	5.6929170339776	1.24887081111104e-08	1.62154042181875e-07
CXCL14	8156.72597242086	1.56900704651915	0.20890327792538	7.51068658233118	5.88180578050953e-14	4.11161988929457e-12
CXCL5	956.556901124114	0.552737602422885	0.199231568015327	2.77434749888814	0.0055312560215023	0.01366265662554
CXCL6	252.584704007949	0.905238895050323	0.200698155605721	4.51044949724749	6.4690401658709e-06	3.82968284584342e-05
CXXC4	414.806126177398	-0.60329576007544	0.138702615530996	-4.34956296797893	1.36409111822269e-05	7.38958323574179e-05
CYP2C18	188.826212259174	0.743332011253236	0.195960620617115	3.79327238764784	0.000148674911991599	0.000588618265696717
CYP2D6	111.241709330881	-0.560921485996431	0.135653292048892	-4.13496405081173	3.55010203974304e-05	0.000169262701798427
CYP2D7	40.6937030499086	-0.612913408988988	0.120256566888008	-5.09671467305213	3.45598614148638e-07	2.9202871907395e-06
CYP2E1	126.956506235211	-0.763476511648915	0.149161499720618	-5.11845558725889	3.08047756055105e-07	2.64661017477263e-06
CYP2S1	1302.62745070521	0.689560732266475	0.128274348454307	5.37567129029	7.62978771193865e-08	7.84575718580557e-07
CYP3A5	469.370028718815	0.937655998748139	0.185679312789646	5.04986788598468	4.42115722930699e-07	3.6338026847291e-06
CYS1	353.245376671349	0.954843239738735	0.153822999237984	6.20741530505118	5.38631201162204e-10	1.06502777932658e-08
CYSLTR1	385.0582057694	0.508402568118194	0.11142313790296	4.5628096433702	5.04735741380716e-06	3.08843828313461e-05
CYSRT1	107.861654826683	-0.601059724411782	0.129563319817059	-4.63911950743825	3.49896688130281e-06	2.25356913001918e-05
CYTH3	2839.57953658072	0.520428325264548	0.084529866185773	6.15673901719887	7.42580690306398e-10	1.39837541966406e-08
DACT1	509.358356409366	0.575146454560163	0.103784939073928	5.54171404533439	2.99525152887127e-08	3.48380474042918e-07
DACT3	300.676575325484	0.679372720539902	0.0818921093630936	8.29594848421472	1.07722212646362e-16	1.79636523522687e-14
DBH	35.9020348671785	-0.573018326501656	0.117100137324147	-4.89340439384346	9.9106469805714e-07	7.3908009083022e-06
DCHS1	1289.09851984262	0.530960232326486	0.0832518903891168	6.37775586650097	1.79701667052598e-10	4.05089702552933e-09
DCN	19198.6164679385	0.583463640400138	0.0967369895758761	6.03144301841744	1.62502024767214e-09	2.79402549664969e-08
DCST1	48.6373428140122	-0.761406266979547	0.110103379438181	-6.91537599358652	4.6662407005084e-12	1.73151307066318e-10
DCST2	121.142702898818	-0.756269275268957	0.114791383041939	-6.58820597180763	4.45172795533212e-11	1.20344466073734e-09
DDIT4L	618.872029245678	-0.699233875731113	0.160089843125867	-4.36775914123019	1.25527814034261e-05	6.87818873336579e-05
DDR2	1439.13389096329	0.685446561511703	0.08629352176481	7.94319837101868	1.9703345515868e-15	2.05048124274533e-13
DDX39B	4959.80372910625	-0.565480095440746	0.0769539906434599	-7.34828812271355	2.00761383360507e-13	1.20291701605748e-11
DEPDC7	187.416892983312	0.57850427270804	0.143198559340815	4.03987494965776	5.34797079617546e-05	0.000241347452852509
DES	572.083191167789	0.61542575659113	0.153360114775314	4.01294533127326	5.99658048859524e-05	0.00026696259421887
DHRS2	105.711477017862	-0.660433865506535	0.177459999891552	-3.72159284295128	0.000197970051022794	0.000760295082188262
DIO2	719.183159414994	0.620497014896629	0.142003928662519	4.36957639651843	1.24487783835631e-05	6.82558139601873e-05
DIRAS3	171.183012612948	0.549873430356096	0.159037435051862	3.45750942334289	0.000545193174701415	0.00184364005156176
DKK3	3906.58145029178	0.686446053276744	0.0909383669176565	7.54847570441101	4.40381838251563e-14	3.19126964567533e-12
DLG2	212.108116039244	0.515202795920821	0.0920226705771398	5.59865077474515	2.16026472847136e-08	2.62282667603264e-07
DMBT1	10412.7852471594	0.608095134598102	0.217880089877395	2.79096238183253	0.00525515796391363	0.0130962624016076
DNA2	441.037823987846	-0.529641219141673	0.084280942715256	-6.28423463333901	3.29472787531213e-10	6.83693081292282e-09
DNAH9	277.418808359243	0.646493788962867	0.223632115932607	2.8908807944101	0.00384163807342022	0.0100192411106481
DNAJC12	1342.89337150362	-0.677872919431234	0.171897900608403	-3.94346246831416	8.03135653596751e-05	0.000343941849673039
DNER	346.808775641528	0.568605128514556	0.192519238353953	2.95349770431336	0.00314194945460823	0.00839468599678946
DNHD1	641.890544665173	-0.537409489485815	0.0954125757019691	-5.63248068225795	1.77635748251145e-08	2.21102193484182e-07
DOC2A	164.091842455913	-1.04153349747693	0.170739017556938	-6.10014929440251	1.05969442047053e-09	1.91478204617918e-08
DPM3	1330.56356777244	-0.712834361354603	0.0883170431382544	-8.07131144821853	6.95470598915757e-16	8.5946504996366e-14
DPY19L2	72.9616972208883	-0.531119878650858	0.135034758434005	-3.93320864057702	8.38194227077949e-05	0.000356528773724213
DPYSL3	10000.7390225064	0.514417821119333	0.0954881140074593	5.38724454311819	7.15460593621367e-08	7.42887477592899e-07
DRC7	90.112390521521	0.595816296863387	0.183070642589842	3.25457041300868	0.00113564004226684	0.00347971561011876
DSC3	112.772478387007	1.10380079821439	0.199773439292588	5.52526302857389	3.28992355403048e-08	3.77890721255899e-07
DUOX2	405.459837979602	0.548033933907865	0.168424215973362	3.25389036689677	0.00113836202816684	0.00348585593625159
DUSP23	2756.28369536612	-0.532209207373526	0.0894921881770681	-5.94699066158158	2.73116985896755e-09	4.3752456039317e-08
E2F5	827.888916132896	-0.517987591838181	0.07311323527887	-7.08473082694894	1.39314820432398e-12	6.14996113297542e-11
EBF2	59.4498911469283	0.562906515762368	0.117193230463192	4.80323405658801	1.56123206438312e-06	1.10815451298086e-05
ECM1	4145.72350988926	0.804015623521428	0.144520465684032	5.56333402135075	2.64668593822291e-08	3.13525193294185e-07
ECM2	547.569617925512	0.707585134796041	0.0863413752731991	8.19520343007184	2.50169702569636e-16	3.64484089817509e-14
ECT2L	89.0291866867913	0.673388560409485	0.171264270102797	3.93186833427252	8.42882286829292e-05	0.000358082680540338
EDARADD	201.569436397061	-0.640825416577288	0.158005346790886	-4.05571981956657	4.9980142507539e-05	0.000227782401200806
EEF1A2	3417.3567206455	-0.621803265910448	0.223880510302791	-2.77738899678887	0.0054797553744963	0.013553483584418
EFHB	87.9046523473592	0.522035435556235	0.145619575884758	3.58492621877549	0.000337173510751486	0.00121121686018981
EFNB1	1578.94095441456	0.522089448892063	0.0933899051498555	5.59042701729171	2.26511876509982e-08	2.73334863363091e-07
EFNB2	2556.22256425475	0.544868989564559	0.0921318187207068	5.91401534377937	3.33866763128079e-09	5.21563190570625e-08
EFNB3	272.73825988339	0.568641702399448	0.129932373325981	4.37644359018065	1.20631392110696e-05	6.6520282796978e-05
EGR3	428.265773676926	0.650657219462323	0.113666316823936	5.72427468086399	1.0387656842733e-08	1.38378785717293e-07
EID3	98.1103921241176	-0.587885372996485	0.1063889237636	-5.52581370503179	3.27961993897518e-08	3.77020096140826e-07
ELN	5296.15359805705	0.702511397930395	0.120115774655472	5.8486189673705	4.95671068769418e-09	7.27110202176156e-08
EMC9	629.025072479965	-0.554018359120831	0.0631890162789558	-8.76763703164879	1.82454908209968e-18	6.64567995930043e-16
EME2	691.996599879548	-0.50904774932176	0.0901749066296416	-5.64511534691658	1.65070539284605e-08	2.06951207811433e-07
EMILIN1	4492.53354090368	0.536138333469361	0.0881609999293199	6.08135495172686	1.19171144414955e-09	2.13659042726347e-08
ENC1	4897.7037374052	0.555660705728967	0.0810070929542722	6.85940805260883	6.91464669264696e-12	2.42907677342453e-10
ENO3	745.598025208907	-1.49046695956492	0.158602563492661	-9.39749602240123	5.58769672681246e-21	6.33514644723946e-18
ENOX1	91.7518963396065	0.519136061321568	0.0888099109955987	5.84547440146962	5.05126614815155e-09	7.3888209705649e-08
ENPP3	523.355719896959	0.7254597175538	0.183633451084731	3.95058587239132	7.79601195375258e-05	0.000335419960994372
EPHB6	352.464197273981	0.780812635620038	0.134620329186095	5.8001093916556	6.62716728336444e-09	9.36942005812536e-08
EPHX1	20187.4238123524	-0.837948724818818	0.117881520485678	-7.10839766374256	1.17397896689243e-12	5.41634762691938e-11
ERBB4	165.085293611724	0.544145749486612	0.163328470088796	3.33160378708488	0.000863470957241126	0.00274868940183404
ERICH3	233.333345655595	0.893060126954007	0.232866901441455	3.83506681896797	0.000125530163306659	0.000506548976771855
ERN2	1247.91802608721	0.654866603215979	0.225708603699502	2.90138077362721	0.00371522127380779	0.00972987278160335
EVPLL	47.2982842097501	-0.55812345843856	0.151932468941354	-3.67349693141626	0.000239253551753093	0.000897914427823903
EYA4	138.980552687292	0.649898298155587	0.167948117047816	3.86963729977728	0.000108997385044638	0.00044726736033289
EYS	169.59910607712	-0.819239717377327	0.134817539799665	-6.07665529718679	1.22715157877578e-09	2.17756474382507e-08
EZH2	1057.89163177757	-0.524632154443026	0.0839288112932	-6.25091844337289	4.08045927188888e-10	8.31776683095936e-09
F13A1	2696.05069738241	0.547265587923792	0.127715221798266	4.2850459030501	1.82701461422754e-05	9.47460070270638e-05
F2R	2351.42432121346	0.593453395862055	0.0746590983035051	7.94884226232603	1.88262578521267e-15	2.00441719177912e-13
F2RL1	1579.43731992947	0.844855317209737	0.110003624828205	7.68024979657865	1.58778673004079e-14	1.30812834110087e-12
F2RL2	141.179796442413	1.23970979002044	0.157634065155423	7.8644789677797	3.70636850052639e-15	3.61266524054829e-13
F5	1019.37340580701	1.06671400163924	0.176437490423847	6.04584660027034	1.48627460013067e-09	2.57788555644218e-08
FABP4	258.767980597336	0.800311081159701	0.175550038361147	4.55887727870087	5.14278105580352e-06	3.13988674871533e-05
FAM131B	62.1805891210883	0.609592434874062	0.0860456007076716	7.08452762094219	1.39519384130791e-12	6.14996113297542e-11
FAM13C	123.783841443922	0.55263719545007	0.0944915104211015	5.84853806429003	4.95912167368175e-09	7.27110202176156e-08
FAM180A	56.2352285921174	1.0291615861151	0.114613881592725	8.97937991291649	2.72297009489584e-19	1.50754516333813e-16
FAM184B	39.4555591741372	-0.505051240733069	0.111960738438422	-4.51096739604703	6.45326402617598e-06	3.8219780653103e-05
FAM216A	219.844544429334	-0.613668352437418	0.0776139715795464	-7.90667375922737	2.64357220536966e-15	2.63235128737564e-13
FAM216B	293.446494098771	0.736744400858688	0.216883017659238	3.396966755674	0.000681372442464479	0.00223163179748009
FAM229A	128.091537381835	-0.523688838379969	0.0899622867602489	-5.82120416498092	5.84251467791913e-09	8.36259003692645e-08
FAM24B	89.1300316894323	-0.673460495685466	0.0841601790002169	-8.00212765331369	1.22287510388212e-15	1.35529287477084e-13
FAM3D	285.950460374409	1.05120434280764	0.19943158888345	5.2710021952539	1.35680846865457e-07	1.29629234545646e-06
FAT4	760.08812828405	0.631792946759458	0.102449350305429	6.16688095020525	6.96501548646284e-10	1.32421400203478e-08
FBLN1	8080.77408405968	0.700086357465881	0.0953766561915221	7.34022752968049	2.13231045879266e-13	1.26666562489911e-11
FBLN2	3517.55976129059	0.578264625259701	0.0978182196894823	5.9116249211585	3.38749210949115e-09	5.28593892756111e-08
FBLN5	2253.18363211107	0.557373549467695	0.0921534161881826	6.04832216235485	1.46362060358905e-09	2.54641067176956e-08
FBN1	6054.00213810542	0.897971613365346	0.0988036587615491	9.08844494850635	1.00465629310813e-19	6.04584684909114e-17
FBN2	156.353038413597	1.57281143127848	0.156895023403203	10.0246100683291	1.18827708774816e-23	7.88687244750904e-20
FBXL7	442.013076798435	0.557250880256322	0.0854179853112688	6.52381203122109	6.85425995948785e-11	1.76010783115531e-09
FBXO43	40.4764055164795	-0.667683831185988	0.107749280162522	-6.19664307899687	5.76800967030404e-10	1.12602287512945e-08
FCER2	62.901984733567	0.691556286021629	0.17176337304054	4.02621509917837	5.66818418562315e-05	0.00025422338727547
FCGBP	4166.56259812862	0.821149674787701	0.160187493869647	5.12617842349112	2.95682410388901e-07	2.55464434593807e-06
FERMT1	1537.31710045218	0.54848205388949	0.109177805224775	5.02375050277186	5.06720566710967e-07	4.12075168263601e-06
FGF14	158.496787659032	0.661699967674886	0.112950250373758	5.85833112795488	4.67541710141999e-09	6.9375743358717e-08
FGF2	206.747246569068	0.513948385850093	0.114934348104341	4.47166921226642	7.76114133177105e-06	4.50029146095698e-05
FGF7	575.693128290787	0.660128902895025	0.106864885184341	6.17722932800902	6.52362826633788e-10	1.25407692825531e-08
FGFR2	1249.15551515922	0.586805044629017	0.118035074394444	4.97144639116387	6.64552409564997e-07	5.23212167280383e-06
FGL1	3026.82912497423	-0.809312001087839	0.273299932713701	-2.96125942312487	0.00306383749386141	0.00820971557078936
FHL1	1640.04776020453	0.591639107907952	0.117922226795715	5.01719755456188	5.24306473551334e-07	4.24133600258563e-06
FIBCD1	167.256051510754	0.719466054332658	0.179490495058381	4.00837968661596	6.11367718468589e-05	0.000271390012550473
FIBIN	415.487230052452	0.806268464067335	0.113656089134496	7.09393108813755	1.3035505942802e-12	5.85793629072475e-11
FILIP1L	2472.85919390411	0.746821414639818	0.0858958655708551	8.69449780471411	3.48367136998851e-18	1.09585216890934e-15
FJX1	238.656680633808	0.551580726084793	0.101024318839279	5.45988067449692	4.76454699804962e-08	5.22506848452479e-07
FLNC	1525.43472094922	0.785831804979845	0.160610344107988	4.89278451736262	9.94192397874222e-07	7.41013299891067e-06
FMN1	1230.12640405049	0.557997017407357	0.0996070844691597	5.60198122835454	2.11915510345817e-08	2.58197410096519e-07
FMO2	1509.18888592947	0.559105810306703	0.112595768029571	4.96560234981359	6.84881609456737e-07	5.36167780344496e-06
FMOD	3770.18195758841	0.66636617282194	0.0932823687110996	7.1435382916327	9.09585679999378e-13	4.34123289547289e-11
FN1	158290.421904611	0.561343109856391	0.110059490511522	5.10036078894644	3.39006645636787e-07	2.87511702344288e-06
FNDC1	2137.23248274461	0.95387181065882	0.145672944019445	6.54803688550082	5.82983225339407e-11	1.53989901181731e-09
FOSB	4898.66004096872	0.819965722656943	0.187526115673693	4.37254149754658	1.22808464425524e-05	6.74788390676333e-05
FOXC1	677.294146628749	0.570266003812302	0.116477225316539	4.89594426947023	9.7834792184105e-07	7.30154473119848e-06
FOXC2	38.9552627025251	0.675859968441481	0.126965947265847	5.32315934308226	1.0198033896988e-07	1.00678307537954e-06
FOXF2	366.068905885285	0.652999475986994	0.105389365685707	6.19606609963261	5.78918223490094e-10	1.12856438469386e-08
FOXL1	148.638710264838	1.21420311192888	0.129598149355559	9.368984958247	7.32333958209893e-21	6.33514644723946e-18
FOXQ1	1122.80190099587	0.568202105751717	0.161853693067047	3.51059092310203	0.000447111872932617	0.00155021929690891
FRAS1	848.309352242038	0.61271734590034	0.134092530299052	4.56936224958886	4.89210579516366e-06	3.00140231874381e-05
FRMD6	1371.72298598514	0.919741521506548	0.10077344894488	9.12682389197201	7.05383348424471e-20	4.64914805978243e-17
FSIP2	128.684430688978	0.600950357289494	0.171943486564308	3.49504578101442	0.000473980447588275	0.00163152533575462
FSTL1	11358.7251086409	0.75028076840782	0.0801759378870164	9.35792942597208	8.13145317321468e-21	6.62043784532143e-18
FSTL4	1029.6497596239	-0.516935587111971	0.195722213294815	-2.64116973954976	0.00826203146666853	0.0192808594722912
FUT6	375.175446832579	0.83152483004459	0.19542897014511	4.25486983545564	2.09170660945008e-05	0.000105854885489574
FZD1	2709.37297733291	0.7241760972605	0.0829606028446787	8.72915664096998	2.56578659389958e-18	8.67275050518353e-16
GABRB2	126.214963357004	0.522562188482991	0.185047769425661	2.82393130219773	0.00474385516007917	0.0119838837873071
GABRP	387.602192611741	1.77922213587069	0.218241329277515	8.15254444133376	3.56345931032975e-16	4.8354745406151e-14
GADD45G	999.948019930464	-0.752375231067941	0.112298999923743	-6.69975005635711	2.08776324438012e-11	6.37896933012479e-10
GALNT10	6631.29951334315	0.507576617354494	0.0799721031492139	6.34692095576685	2.1966692124185e-10	4.79559914338871e-09
GALNT15	220.328874713264	0.698012804802179	0.122556601933186	5.69543210069349	1.23059853394583e-08	1.60383373901546e-07
GALNT16	130.714779699953	0.875321119906303	0.137267945538395	6.37673359554629	1.80904738240542e-10	4.05818878766183e-09
GALNT5	1740.01770842437	1.01450079760492	0.120719043842921	8.40381737056319	4.32194647549414e-17	7.97600815564191e-15
GAS1	450.285938178679	0.761896156861486	0.122431672695004	6.22303150884401	4.87639398780144e-10	9.76760769683933e-09
GAS7	1647.8700755085	0.596503401205789	0.0836374283629672	7.13201509038634	9.89100271731518e-13	4.65650913640678e-11
GATA5	46.1714788823644	0.78269756624574	0.130121092004767	6.01514753824125	1.79722937104391e-09	3.04846222115426e-08
GATA6	696.342387453274	0.619397913746325	0.109181398163951	5.67310846135356	1.40229381867426e-08	1.80382423273889e-07
GBP6	137.113245563165	0.640715086694999	0.191426844339263	3.34704930704216	0.000816766812013077	0.00262164149741954
GCNT1	1019.01956042133	0.52723050171137	0.106165422749653	4.96612256661591	6.83047947808507e-07	5.35034897884411e-06
GCNT3	2750.33611105139	0.661496179611906	0.179904033272205	3.6769391301585	0.000236049337970438	0.000887573726391966
GCNT4	176.68937010429	0.632663515956299	0.123893236530183	5.10652182213491	3.28142730867538e-07	2.79496833103852e-06
GDPD3	373.378383135611	-0.552957542048457	0.117137550433254	-4.72058310937224	2.35169494575248e-06	1.58239230647351e-05
GEMIN2	523.392179359969	-0.535537391733161	0.0784353676977217	-6.8277539514705	8.62543535186782e-12	2.95506561151491e-10
GFRA1	263.051294566295	0.82061198297907	0.160630977922439	5.10867824869561	3.24420260642125e-07	2.76666717655432e-06
GFRA2	61.2489494004927	0.504333632992308	0.115418110948973	4.36962300669845	1.24461216905411e-05	6.82558139601873e-05
GGH	1498.90352959708	-0.618928597771374	0.127433851874812	-4.85686172603017	1.19260813759097e-06	8.70616520696024e-06
GHR	113.133569990809	0.954848296482018	0.112369706570651	8.49738177327775	1.93914841092439e-17	4.19371143056319e-15
GJA1	5569.84188792973	0.656061758076138	0.110508174846958	5.93677127492796	2.90689755396546e-09	4.62913405403585e-08
GJB1	1077.00831137499	0.526168310556927	0.198713555148224	2.64787326744996	0.00809998840749628	0.0189634539154526
GJB3	640.370736613064	0.680664646428797	0.193614235051358	3.51557129179186	0.000438808929049204	0.00152448654291417
GKAP1	232.206169243144	-0.519233797918849	0.0654519528533659	-7.93305280106927	2.13823466463677e-15	2.17612544067923e-13
GKN2	532.888770808492	-1.52330756733146	0.25172438702326	-6.05148982720814	1.43512349090001e-09	2.50170582336865e-08
GLDC	324.119558548246	-1.30395274451599	0.180530674128952	-7.22288747221196	5.08951284148416e-13	2.69900180992269e-11
GLDN	290.091273936356	0.518661581954648	0.121777780049694	4.25908225411072	2.05267931599414e-05	0.000104337621787275
GLI1	113.942141094357	0.855334628025578	0.121427151054323	7.04401462604459	1.8677852597811e-12	7.93006619037735e-11
GLI2	283.212970542783	0.569241990381502	0.0936932680846472	6.07559114991293	1.23531785698755e-09	2.18924897036679e-08
GLT8D2	451.281185312433	0.717137797162886	0.0946041904088464	7.58040203149211	3.4448580768474e-14	2.54974762789545e-12
GLTPD2	124.591725049879	-1.18122878530775	0.167648493422562	-7.0458657945135	1.84311835473868e-12	7.84941573782709e-11
GNLY	760.865479553485	-0.795416304402969	0.138818078012899	-5.72991872376346	1.00478766190759e-08	1.3502200027634e-07
GNMT	39.9501528888887	-0.799635197430307	0.116594905959719	-6.85823442154979	6.97167914452153e-12	2.44291167188158e-10
GOLGA8A	1168.20458306197	-0.680513609351218	0.121630762181741	-5.59491363158927	2.20731623946651e-08	2.67291899129098e-07
GOLGA8B	1022.48049523676	-0.632977561327493	0.112724421335565	-5.61526556382317	1.96260584887137e-08	2.41676401728012e-07
GPA33	87.1781806288903	0.950815397218662	0.158972526684097	5.98100449839413	2.21765749171377e-09	3.68482561138179e-08
GPC3	1612.29445934733	0.541946541090628	0.146354524250525	3.70297087750388	0.000213089351536251	0.00081114359440522
GPC5	87.7668184612072	-0.651071795280187	0.191733115930106	-3.39571905521802	0.000684485776739071	0.00224023826811196
GPC6	988.875456318855	0.571622243985526	0.134479035333259	4.25064206155973	2.13158584782886e-05	0.000107636919809556
GPD1	243.523182828558	0.648476574048102	0.150002161361688	4.32311486822169	1.53841581880017e-05	8.18954720363568e-05
GPR161	696.032232868551	0.568258654865756	0.0951715088232018	5.97089046808535	2.35962125937709e-09	3.8788025951352e-08
GPR176	599.538058736428	0.674393046142263	0.100497180867547	6.71056680715353	1.93869859514834e-11	5.94978431384661e-10
GPR27	158.247046042631	0.56733756157073	0.152062645786335	3.73094627307685	0.000190761906140778	0.000734242364542409
GPR85	119.143894201225	0.528210111791186	0.108656353350778	4.861290624083	1.16622888395982e-06	8.54062115496714e-06
GPS2	202.719092678245	-0.519997801917184	0.0726694461586415	-7.1556593507263	8.32716943272503e-13	4.02994238176039e-11
GPT	172.985955378805	-0.822866949496279	0.143540757478611	-5.73263624875949	9.88815458620439e-09	1.33263824369674e-07
GREB1	557.019258610359	-0.761003869413359	0.15061063116961	-5.05278985622439	4.35402867741038e-07	3.5828841215242e-06
GREM1	3088.0902836208	0.678293530650965	0.1587446997533	4.27285781323773	1.92983524022416e-05	9.92230667159828e-05
GRID1	85.2087652050193	0.527856299464338	0.0993098060477638	5.31524851846414	1.06511857828399e-07	1.04703879559863e-06
GRIK2	113.422186934523	0.601194976792104	0.174809426006934	3.43914507658333	0.000583554417840352	0.00195615807636917
GRIK4	34.6696705849663	0.529078160387699	0.121219059483501	4.36464498769445	1.27329374945178e-05	6.96312081634219e-05
GRIK5	99.3386829113175	0.699143717805422	0.162071092772898	4.31380887142593	1.60465686770153e-05	8.47853676558887e-05
GRP	77.9199794354644	0.528418852868303	0.198720768483463	2.65910230169162	0.00783491687601981	0.0184458384897075
GSDMA	72.9231557480589	0.58033947982219	0.127532681257816	4.55051579013692	5.35145708155203e-06	3.25008852416681e-05
GSTA1	1112.33618701975	-0.560467304597616	0.209944726907685	-2.66959457783409	0.00759428820100422	0.0179556786795523
GSTM5	148.611026106709	0.609638923766843	0.0992243443076713	6.14404587927028	8.04455898824195e-10	1.49199936613936e-08
GUCA1B	33.2465889802112	-0.641822931697501	0.10066771658582	-6.37565799111318	1.82179071063322e-10	4.08016265790849e-09
GUCY2D	81.4600262585062	-0.715410235732573	0.119721682966555	-5.97561125107494	2.29229041492274e-09	3.78610878674769e-08
GXYLT2	483.37312504114	0.540599662834568	0.0988401160011664	5.46943573830071	4.51470573109734e-08	4.99904336192946e-07
GZMB	570.195114792757	-0.537294786802174	0.132114118662032	-4.06689907364598	4.76428641818849e-05	0.000218642202633113
HABP2	1395.5393313151	0.614268725144697	0.193978189055893	3.16668965791665	0.00154184767487559	0.00453382487103314
HAL	555.90593916584	-1.12397400527055	0.17259442963758	-6.51222642370736	7.40449907692376e-11	1.873595461128e-09
HAS2	384.277621691929	0.957212818823894	0.120542335530793	7.94088495638422	2.00743802620531e-15	2.07350371050058e-13
HAS3	2273.19109197879	0.64693377720863	0.154333895290952	4.19178026958384	2.76773994349171e-05	0.000136134643062789
HCAR2	374.350087323646	-0.750542812359913	0.14872717842248	-5.04644020226008	4.50117681226362e-07	3.6973761577769e-06
HCN3	358.573408535761	-0.525594789317599	0.0871890288064023	-6.02822162963471	1.6577362200533e-09	2.83618380985881e-08
HEG1	3643.78099391351	0.577452201396315	0.0802505562813301	7.19561618204828	6.21793141179904e-13	3.16405840701142e-11
HEPH	960.892113832517	0.846441070355196	0.0982205219457678	8.61776188506264	6.82754773279108e-18	1.86876995283899e-15
HES6	1257.50973278864	-0.705163951530557	0.149811160034192	-4.70701883203904	2.51365694739847e-06	1.67750847680532e-05
HHIP	757.90154011671	0.848287157538868	0.197568652548749	4.29363234802423	1.75773454344759e-05	9.15649372068426e-05
HHIPL1	218.708484429751	0.65383186722626	0.0976101089852524	6.69840320867837	2.10709213561385e-11	6.40972796682007e-10
HILPDA	1488.85168322376	-0.670779078026095	0.120635880507033	-5.56036127234126	2.6921677683054e-08	3.1766661620729e-07
HMCN2	195.492056226884	0.759593525523354	0.124808368314342	6.08607848802447	1.15709734346267e-09	2.08262475043781e-08
HMGA2	868.767864572254	1.1169649391917	0.256164052542188	4.36035004953612	1.29854543298576e-05	7.08162621668867e-05
HMGB3	14974.5985348119	-0.649136462101649	0.118285584099652	-5.48787468094821	4.06798491702175e-08	4.57764058833318e-07
HOPX	18512.842743119	-0.739475370941378	0.150748671527824	-4.90535248799782	9.3259706853622e-07	6.99624716835221e-06
HOXB3	1005.58835645828	0.645624184580448	0.132360294776565	4.87777838263593	1.07287368984496e-06	7.92627036811764e-06
HOXB5	308.091705552085	0.717048231220571	0.133071610128132	5.38843883026695	7.10723440145533e-08	7.39111474761388e-07
HOXB6	474.369717278084	0.879060059119828	0.146570696483532	5.99751573957074	2.00358951705672e-09	3.36549544970656e-08
HP	3140.75621702087	-0.93060476625717	0.216769156126999	-4.29306817853715	1.76220864489774e-05	9.17289577060158e-05
HPDL	106.456635249555	-0.805565231986426	0.150771680576396	-5.34294788588132	9.14470608492662e-08	9.17632141216094e-07
HPGD	6424.38274920005	0.626233722053719	0.174232522412865	3.594241266678	0.000325338261314093	0.00117510617819634
HPSE2	44.3032306117914	0.943982943520161	0.152468169719205	6.19134436557258	5.96532206132465e-10	1.16126614136139e-08
HR	154.866647361319	1.19605252821446	0.136960066284154	8.73285593870104	2.48321292923843e-18	8.67275050518353e-16
HS3ST3A1	70.8487376075902	0.561398603742786	0.131576876313185	4.26669654633325	1.98388716783298e-05	0.000101511949315993
HSBP1L1	978.140296688158	-0.531905044082959	0.069659293625938	-7.6358087542378	2.24407226806326e-14	1.78506921047492e-12
HSD17B2	289.118205121618	1.27869355054223	0.213307226637448	5.99460960933867	2.03974849843126e-09	3.41793692091854e-08
HSF4	922.113904970052	-0.985284579230561	0.118641705868805	-8.30470678093666	1.00066255319405e-16	1.70989758009369e-14
HSPA12A	228.051781259353	0.527111755630137	0.0937689324525495	5.62139017522541	1.89426904698399e-08	2.34094445350941e-07
HSPB6	374.151980971564	0.597784283135761	0.126355194106607	4.7309830621716	2.23435165782375e-06	1.51373770415754e-05
HSPG2	15575.5923877117	0.597540695785115	0.0876011785419588	6.8211490499401	9.03151750496384e-12	3.06385376926972e-10
HTR2B	149.399252014424	1.3452984591599	0.158579675952802	8.48342292968425	2.18664071892354e-17	4.58565063494254e-15
HTRA1	4515.80928164428	0.578072683218072	0.0855079979854636	6.76045161665865	1.37562263741868e-11	4.47999833517927e-10
HYKK	214.089037173534	-0.551660758669764	0.0819817910034707	-6.72906449002083	1.70757366150348e-11	5.35930318568473e-10
IGF2	2467.80818084568	1.01788404801469	0.174136063518178	5.84533741862402	5.05542479526404e-09	7.3888209705649e-08
IGFL2	135.155336365104	0.694647110209517	0.171494929639008	4.05054022105335	5.10995250563542e-05	0.000232119634494584
IGSF10	332.061637519328	0.559076371512427	0.146297195287708	3.82151120814686	0.000132636384584214	0.000530583872552056
IL13RA2	81.3608329877485	0.751558971810998	0.178420475320034	4.21229105271086	2.52793521186027e-05	0.00012567942265574
IL17RD	402.349021094989	0.709455266756557	0.109946773004469	6.45271568568659	1.09863357220314e-10	2.67714564663093e-09
IL22RA1	188.502329291261	0.614763924269943	0.156595290667747	3.92581361577664	8.64370686747793e-05	0.000365371863870023
ILDR2	113.005094940903	0.903394267119162	0.133221656755943	6.78113670943265	1.19233980617339e-11	3.94812805197269e-10
INHBA	2439.22563128272	0.785700640849407	0.110600757813503	7.10393541945044	1.21253533256871e-12	5.53884539210679e-11
INPP4B	1462.43040476557	0.528549521895502	0.0975146789268499	5.42020470879047	5.95308280305962e-08	6.34308076036553e-07
IQGAP2	1149.0280396146	0.518662115548256	0.103858870576531	4.99391253408699	5.91682022976878e-07	4.73653607867147e-06
IQSEC3	95.8955257397269	0.553624509468739	0.121793855295333	4.54558654150717	5.47824820043584e-06	3.32029252038085e-05
IRX5	863.84747087245	-0.511923403161574	0.133337842193775	-3.83929569234826	0.000123387756709191	0.000498921980897432
ISLR	3846.41406196222	0.751596505483227	0.0980209119877443	7.66771590104365	1.75086154577193e-14	1.41717395643446e-12
ISLR2	96.6160301643556	0.825359464619194	0.10861494609257	7.59894926353649	2.98544789190486e-14	2.23359914983001e-12
ISM1	439.232415343779	0.852697604584424	0.117221511678997	7.27424166751474	3.48371844910785e-13	2.00075298979675e-11
ITGA11	2288.8524878578	0.970863296231214	0.129075699032026	7.52165824792728	5.4085810103697e-14	3.8193964165575e-12
ITGA2	5457.3555855076	0.898926514440269	0.1204809610453	7.46114993307763	8.57705808280851e-14	5.62630620493614e-12
ITGA5	5485.98107128576	0.536007737115759	0.0994738129247228	5.38843059651674	7.10755995164661e-08	7.39111474761388e-07
ITGA6	4414.15294788518	0.813953123015194	0.116166441677442	7.00678363959266	2.43858919111579e-12	1.00753770132041e-10
ITGA8	808.620602657369	0.748417343533933	0.103425329811161	7.23630608575702	4.61070111110501e-13	2.50261623838449e-11
ITGB3	310.755381763392	0.95850092828973	0.141985869969832	6.75067827871454	1.47155577798936e-11	4.70388072128193e-10
ITGB8	1957.77320889171	1.21461920522508	0.14733592047666	8.24387699412029	1.66718548423351e-16	2.56394603191956e-14
ITGBL1	1129.874998711	0.993284869141005	0.104906003550809	9.46833198788219	2.84347853186156e-21	4.91957329493699e-18
ITIH4	43.3551037455779	-0.632114655969339	0.127687061098151	-4.95049890359247	7.40234743075374e-07	5.72379278151187e-06
IVL	453.462789228504	0.790144987945474	0.270273270523993	2.92350400175932	0.00346115776289217	0.00914583516536666
IYD	675.854212757632	0.520939556260158	0.187129402207921	2.78384663293766	0.00537184281805741	0.0133414097334887
IZUMO4	151.648651909015	-0.731325179144673	0.110475119112673	-6.61981797366335	3.59641445538465e-11	1.02482070461072e-09
JAG1	2709.45511637978	0.525663092907911	0.0962326530194463	5.4624192144187	4.69689297275047e-08	5.17181349529349e-07
JAKMIP3	120.732338228939	-0.507664098654795	0.171148289105505	-2.9662236257696	0.00301481188966633	0.00808995955115775
JPH2	127.660207031374	0.644471594161312	0.110572276818586	5.8285097558286	5.59245281696741e-09	8.06303535829645e-08
KALRN	573.603220350016	0.554590969079849	0.0886673719424338	6.25473561390667	3.98189890402607e-10	8.12882931130159e-09
KAT2A	3479.47192996781	-0.535366703898955	0.0634258531137063	-8.44082779523958	3.15098081938456e-17	6.50936201807489e-15
KCNA5	32.1123458990917	0.735040901609018	0.121066588966904	6.07137698254601	1.26818090019363e-09	2.24461532475447e-08
KCNAB3	101.926277130361	-0.59297378987253	0.10174475232882	-5.82805281157059	5.60778339718902e-09	8.0683295218808e-08
KCND3	361.559943251351	0.752639402833695	0.119448463668676	6.30095507064329	2.95817141718241e-10	6.17557324060660e-09
KCNE4	1186.44314380071	-0.891871827837603	0.15998418635705	-5.57474990588845	2.47885721831615e-08	2.96458836751012e-07
KCNJ12	125.481756340924	0.978975733449037	0.145662488882623	6.72084996596422	1.80667549718421e-11	5.64473940327915e-10
KCNK15	145.039396529605	0.557528331198221	0.137087916539659	4.06693999931736	4.76345012907438e-05	0.000218642202633113
KDR	3378.15181513064	0.591530870636197	0.108963632928291	5.428699968415	5.67660194363376e-08	6.07655433115506e-07
KIAA1549L	132.907002079092	1.23903280873717	0.162794445145011	7.61102633221596	2.71927817644025e-14	2.06799611209393e-12
KIFC2	1039.851026311	-0.761252696704986	0.102079718155075	-7.45743337132382	8.82241510953514e-14	5.75995507222056e-12
KISS1R	94.511610698134	-0.575921505023733	0.183138989954754	-3.14472360673181	0.00166243811113176	0.00482892043991074
KIT	3683.77755890228	-0.583101434862844	0.151124569171696	-3.8584158622174	0.000114124342128994	0.000465957232863543
KLF15	404.758391638027	-0.614110198922013	0.136493152625708	-4.4992015138373	6.8209177530429e-06	4.00884597111961e-05
KLHDC8A	123.10563679932	0.934073282782643	0.145808789866851	6.40615208202205	1.49238105896933e-10	3.50102478596517e-09
KLHDC9	310.204604380697	-0.548066566516325	0.0978171503676986	-5.60297007688448	2.10709612121731e-08	2.5718092957468e-07
KLHL17	499.715470471902	-0.592076487725335	0.0776816182204284	-7.62183514309997	2.50094319696256e-14	1.95449215555765e-12
KLHL4	78.4710585247417	0.948033509559519	0.130733667452691	7.25164013242866	4.11754709146473e-13	2.27963877171854e-11
KLK10	1100.08447824563	-0.629846049339243	0.209154489113069	-3.01139149348474	0.0026005332714189	0.00713175767975213
KLK11	1875.96601085395	-0.570879692092964	0.222993688022977	-2.56007108162694	0.0104650755978331	0.0236562324595145
KLK13	236.950476969886	-1.06381596923418	0.232364708602059	-4.57821661316066	4.6895693614926e-06	2.89769328269728e-05
KRT13	131.756892800102	1.64091598336702	0.219655378874224	7.47041111297627	7.99446579353185e-14	5.31977889655165e-12
KRT17	6285.57122191421	0.61409680443978	0.203808745155702	3.01310330903924	0.00258590871234378	0.00710093984817006
KRT23	282.827836729602	2.05780066134173	0.234520870765036	8.77448840535571	1.71682562105016e-18	6.42231984350144e-16
KRT5	655.680078186805	1.50837364765232	0.210767315273056	7.15658234626264	8.27132035796193e-13	4.01695947630004e-11
KRT6A	2174.76301000129	1.32412057610363	0.258386691820755	5.12456956189597	2.98218236569152e-07	2.5733407807691e-06
KRT81	340.882551452879	1.73304367514866	0.213868481366967	8.1033150096344	5.34815231826161e-16	7.04988345114848e-14
KRTCAP2	1521.50884638448	-0.513090064963779	0.058860863473792	-8.71699860794998	2.85673654317353e-18	9.41430726049164e-16
L1CAM	158.566747030228	0.805128103308902	0.172787903576442	4.65963233909318	3.16774681172726e-06	2.06329079958845e-05
LAGE3	1169.45160750409	-0.528677261309627	0.0730461246830544	-7.23758123519278	4.56757170931417e-13	2.49715606463862e-11
LAMA1	204.708708867136	0.597992341814666	0.141799549120697	4.21716673658578	2.47391051636055e-05	0.000123259162911974
LAMA2	1417.76878843956	0.701924469748844	0.0885533452662206	7.92657202998517	2.25277996247835e-15	2.27596550807758e-13
LAMC2	15624.9296895376	0.924379460912922	0.136759168206866	6.7591772678427	1.38777516723332e-11	4.50896621823391e-10
LAMP5	309.915640426864	0.818775890248478	0.117647244479682	6.95958408435044	3.41278776165452e-12	1.33814151300454e-10
LAT	49.1504694211624	-0.558564064484089	0.107339658283662	-5.20370637856883	1.95352580995636e-07	1.77303283512171e-06
LCN12	121.884041424833	-0.97497660744786	0.137068680706156	-7.11305166450085	1.13504764581749e-12	5.25424564072238e-11
LDHD	573.739664762477	-0.553053894236923	0.117204728328364	-4.71869951088894	2.373571146815e-06	1.59478632247895e-05
LDLRAD3	443.88758006535	0.529159537833019	0.0951399408625063	5.56190736546438	2.66841934600655e-08	3.15671727932279e-07
LEAP2	47.285874213466	-0.6798477388965	0.0972712312739584	-6.98919639437637	2.76465190402846e-12	1.11758890985623e-10
LEFTY2	51.1881742813234	0.58303826153659	0.164713674629144	3.53970769487909	0.000400570435220841	0.00140753881540788
LGALS4	2449.04091196733	2.24003929877322	0.270781821326653	8.27248774603296	1.31192350806773e-16	2.11143410176342e-14
LGR5	139.089899749751	0.628300190276627	0.184529168484316	3.40488279136223	0.000661924575565619	0.00217514198727534
LGSN	1108.70485936506	-0.5940574291881	0.191980808949215	-3.0943584019653	0.00197239059835378	0.0055988224511515
LIME1	143.893565802562	-0.571352460480588	0.0953088190944606	-5.99474913139276	2.03799808581725e-09	3.41793692091854e-08
LMNTD2	257.657102244503	-0.52208436534212	0.10711145672894	-4.87421589889607	1.09241469667551e-06	8.06405963556571e-06
LMOD1	847.669854893113	0.678210581268907	0.0934090901391426	7.26064861844432	3.85238510000766e-13	2.17328942844806e-11
LOX	2093.10439498477	0.58062290757533	0.104937216326644	5.53305040766463	3.14708979029722e-08	3.64096718876285e-07
LOXL1	1425.24007166593	0.701499149311325	0.0833475576615982	8.41655315395685	3.87723131159608e-17	7.55841670194386e-15
LOXL2	3015.17557569905	0.60256829122192	0.12112642481853	4.97470549572219	6.53469103469545e-07	5.1598455339692e-06
LOXL4	1021.89432073153	0.561069372909641	0.144212823321881	3.89056506894217	0.0001000110531677	0.000413951252061643
LRFN5	30.6460394108286	0.649543732275774	0.114769644908044	5.65954292876137	1.51776681026983e-08	1.93438401666157e-07
LRIG3	3289.07093447502	0.79229862670024	0.110931384701128	7.14224048347412	9.18217675286334e-13	4.35813779313521e-11
LRP1	18906.8462293864	0.546574520546127	0.0756126741326903	7.22860984372752	4.87963068492693e-13	2.62429957397682e-11
LRRC15	1474.76056993303	1.15340956143977	0.153240268320944	7.52680463221383	5.19970802798206e-14	3.69072609309229e-12
LRRC17	238.157516073103	0.578654114363056	0.109623739405872	5.27854748888506	1.30211922117903e-07	1.25244142740368e-06
LRRC31	339.243216309663	1.41471658429918	0.191961506746628	7.36979308131022	1.70893073467918e-13	1.03742589029362e-11
LRRC4	453.871637633853	0.524501152531858	0.133482737640523	3.9293556740226	8.51737793687037e-05	0.000360847958445738
LRRC46	308.026456752732	0.524031014942187	0.145979139296478	3.58976643832583	0.000330974382031176	0.00119142169614916
LRRC4C	46.3590627133031	0.539584573475335	0.111354285302383	4.84565611471611	1.26193935053571e-06	9.15621867347963e-06
LRRC55	58.1106234672542	1.46953440288452	0.165056665851821	8.90321148376879	5.42536707872747e-19	2.58939674954024e-16
LRRC69	47.5532816801171	-0.573546445362705	0.0888351177588591	-6.45630309085179	1.07291624937314e-10	2.62811796211403e-09
LRRN1	642.532110651478	0.705315898621277	0.164661241352855	4.28343605833656	1.84029002246681e-05	9.53272986562993e-05
LRRN4CL	61.8447039241847	0.782759341391267	0.113051723385119	6.92390454522077	4.39362021569664e-12	1.64802431993109e-10
LSAMP	584.098135348834	0.813831569118719	0.0955766846332194	8.51495918949104	1.6664898235415e-17	3.81652477921432e-15
LSMEM1	68.6742796578737	-0.640692150946274	0.091657890905948	-6.99003811470744	2.74811575184984e-12	1.11544487159395e-10
LTB4R	536.308542096496	-0.524173544571716	0.0911277712009796	-5.75207247651944	8.81559883077839e-09	1.20569865036367e-07
LTBP1	4135.08814326253	0.836951089973094	0.0840307376694791	9.96005882115544	2.27927821617196e-23	7.88687244750904e-20
LTBP2	11248.5713708955	0.871015479170078	0.0886561081430707	9.82465277817586	8.81773708706365e-23	1.74351855745783e-19
LTF	6326.73378588653	0.507664619437798	0.190840639440909	2.66014943633109	0.00781059887542414	0.0183948441440779
LUM	27365.2632235901	0.574183457789679	0.0956520953308254	6.00283199028511	1.93905238171777e-09	3.26501508702623e-08
LY6G5B	138.803472719552	-0.533147924523496	0.0897516892907368	-5.94025503850345	2.84578998403554e-09	4.54833477702494e-08
LY6K	608.268139278954	-0.623097953653335	0.224151126511287	-2.77981183209427	0.0054390404831318	0.0134720399654666
LYG1	46.7837747975954	-0.603544983024773	0.0992826293940339	-6.07905921416946	1.20889714109566e-09	2.15623006828673e-08
LYNX1	778.979180942263	0.575047612409614	0.134472645936052	4.27631663232889	1.90010924309577e-05	9.79846860581791e-05
MACC1	3482.72917550728	0.534627491420957	0.105254642008523	5.07937209436963	3.78684375286583e-07	3.18044322714902e-06
MACROD2	1060.17008959403	0.795767878769825	0.162924254356545	4.88428123800621	1.03806821197944e-06	7.69571618747052e-06
MAMDC2	482.71586922223	0.596021014200541	0.136911754228975	4.353322456184	1.34089695484294e-05	7.28471754248398e-05
MAMDC4	446.443231881203	-0.751076858724591	0.112660641146149	-6.66671919388649	2.61584897147362e-11	7.67075542673016e-10
MAN1C1	761.860287175458	0.540935131580858	0.0841217148086619	6.43038640868456	1.27279966560435e-10	3.04291439293008e-09
MAP1B	2710.39859358629	0.742136307051696	0.122044261584508	6.08087834213992	1.1952595978677e-09	2.14017957232688e-08
MAP3K19	92.7712229852846	0.721907044987827	0.19105256089816	3.77857821739765	0.000157726312620435	0.000620372234435759
MAPK15	697.356806906926	-0.625869226922197	0.14063982894337	-4.45015634350784	8.58077993877528e-06	4.91768407983637e-05
MAST1	116.333011159385	-0.586646510563334	0.1233068917085	-4.75761332099895	1.95895289300012e-06	1.34693825096943e-05
MATN3	516.479562477631	0.976607970006111	0.122045239503306	8.00201608830185	1.22398388372484e-15	1.35529287477084e-13
MCC	640.94476595941	0.618079638798483	0.0838610437045346	7.37028316718961	1.7026598980825e-13	1.03742589029362e-11
MEDAG	421.139085293638	0.832246780429806	0.125636283302948	6.62425502052622	3.49003790398216e-11	1.00011624490719e-09
MEGF11	191.189813961761	1.446756909839	0.209063303932033	6.92018581275911	4.51051624950471e-12	1.68729879484851e-10
MEOX1	57.0054355613576	0.796071915723347	0.128610149887844	6.18980629769558	6.02381925555898e-10	1.16772664308392e-08
MEOX2	230.81952617432	0.689700356753481	0.104637418346235	6.59133575401614	4.35886866007582e-11	1.18739599769412e-09
MESP1	230.312410638829	-0.579794385012037	0.119775816663175	-4.84066317529267	1.29406547857558e-06	9.37757083191863e-06
MFAP2	1511.76703866666	0.679238068623241	0.101530596180732	6.68998404593378	2.23194928634455e-11	6.72452430180998e-10
MFAP3L	187.843216694574	0.524403241280906	0.11378432765191	4.60874754988372	4.05101846393305e-06	2.55794464230371e-05
MFAP4	4368.98861257725	0.67828210172759	0.11928028309714	5.68645616958512	1.29702654710568e-08	1.67464033941135e-07
MFAP5	337.006169809245	0.809089359738845	0.170706563422414	4.73964997899203	2.14087721196938e-06	1.4546824492326e-05
MGAM	63.5372523718402	0.54347053289922	0.146062254939197	3.72081434129206	0.000198581393478623	0.000762219929877323
MGAT3	429.164029967005	0.739593730773245	0.139122345987218	5.31613901077544	1.05992187578905e-07	1.04415506639119e-06
MGAT5B	98.9217194129161	0.687786386549569	0.169910701762482	4.04792858492824	5.1672906303617e-05	0.000234186213539084
MGP	10500.1746451376	0.704665395771816	0.099425756144138	7.08735264482434	1.36701731693211e-12	6.06438675758247e-11
MMP1	4697.05683350362	1.04057951784395	0.189890725823256	5.47988593614881	4.25600123023279e-08	4.75442397317611e-07
MMP10	267.17232004585	1.21782160069219	0.19597733032168	6.21409424596837	5.16215395745175e-10	1.02657145007313e-08
MMP11	5127.87895972603	1.27031894438965	0.161923926641684	7.84515896283007	4.32405401858043e-15	4.09926244323094e-13
MMP13	1438.28901514002	0.577443444175296	0.216225573787458	2.67056035075158	0.00757247575369334	0.0179071650276558
MMP14	16544.4442228052	0.587601161563773	0.087331727935446	6.72838125907822	1.71560914702654e-11	5.37234077013446e-10
MMP16	130.339247378074	1.04426680224616	0.119631720052389	8.72901268818046	2.56905404748591e-18	8.67275050518353e-16
MMP17	434.327805503875	-0.636715008216053	0.132363529392962	-4.81035079025258	1.50665640315119e-06	1.07382241380101e-05
MMP2	17672.9507839872	0.77852761913791	0.0952650542458784	8.17222669215656	3.02748976494676e-16	4.1903485836628e-14
MMP3	112.373951368327	1.07852031412552	0.190782178339507	5.65315022353	1.57533507204229e-08	1.98762194458864e-07
MMRN1	427.440293202136	0.54533904454098	0.119642729045127	4.55806256588555	5.16276593873744e-06	3.14930997611569e-05
MOXD1	2137.63051042841	0.717758842101558	0.0950407864076501	7.55211387901336	4.28249771441385e-14	3.11968688764221e-12
MPPED2	40.1412556150333	0.619357338922302	0.127498485466097	4.85776232288655	1.18719795763614e-06	8.67582203360178e-06
MRAP2	69.6628192501946	1.1426894021493	0.183901361378736	6.2135994730131	5.17844242372054e-10	1.02833316480224e-08
MRGPRF	298.506690441504	0.562709803371858	0.0968787075403951	5.80839502980804	6.30745553615142e-09	8.94482500777376e-08
MRPL13	1906.69757494415	-0.500283651829513	0.0704965061636641	-7.09657370349758	1.27887758427104e-12	5.76578001429821e-11
MRPS28	796.044253293036	-0.539606244712131	0.0768144332266642	-7.02480278829708	2.14368815168196e-12	9.02448863745328e-11
MS4A15	1020.53436612948	-1.04410127504167	0.234644443261352	-4.44971660325544	8.59836730799466e-06	4.92387264832247e-05
MS4A2	215.324790476622	0.636217783495347	0.133201751308605	4.77634698677003	1.78508267115803e-06	1.24470172551629e-05
MSH5	215.875016176133	-0.760838865474972	0.0968318048345971	-7.85732401430084	3.92426790311921e-15	3.77193000326896e-13
MSH5-SAPCD1	52.5852794357426	-0.727955356668564	0.0913827383979885	-7.96600506211781	1.63886231555827e-15	1.75841033408078e-13
MSI1	230.687866177563	-0.590599735864411	0.193602662539654	-3.05057651644353	0.00228402474111308	0.00636456388993666
MSRB3	1124.91224537764	0.775181461456348	0.0826827472998826	9.37537136550188	6.89326730271968e-21	6.33514644723946e-18
MSS51	87.5274390737625	-0.633020508367681	0.0820346788908015	-7.71649888713907	1.19568620690996e-14	1.02791880682241e-12
MST1	325.759385057242	-0.79207404248182	0.10369302053552	-7.63864374276274	2.19521785804381e-14	1.75630117764072e-12
MT1A	69.3954793901109	-0.587430576498942	0.175892483351927	-3.33971392810236	0.000838647304752258	0.00267891007271544
MT1G	248.869347782842	-1.02552983874637	0.155359389124878	-6.60101616338134	4.08349024744018e-11	1.13039177029639e-09
MTCL1	524.475637338316	0.528279175736543	0.126708891729893	4.16923523301491	3.05623427291841e-05	0.000148634359000224
MTHFD2L	559.449666943047	-0.502558088022661	0.0591587071908052	-8.49508232831653	1.97792664661001e-17	4.21176657165063e-15
MTMR7	285.620840888385	-0.514110906730858	0.166735122187175	-3.0833989862899	0.00204650573929116	0.0057701539901261
MUC12	56.5215349247275	0.525571135100711	0.149991247392461	3.50401202895209	0.000458304655465481	0.00158466018893273
MUC16	3144.74054180988	0.544106848202971	0.203983745444581	2.66740296888408	0.00764399582164001	0.0180608648288357
MUC5AC	6200.39004605985	0.828154690216802	0.299045106718006	2.76933035054721	0.00561716489604454	0.0138389425642849
MUC6	858.133665136281	0.687130335852079	0.285659848094954	2.40541448311516	0.0161541322842943	0.0343402464977604
MXD3	397.065579670434	-0.671344123947137	0.0783709053122769	-8.56624178669492	1.06917265062759e-17	2.5962137995327e-15
MXRA5	6711.29941339286	0.916594999804823	0.114173294268397	8.0281032940164	9.89911203636939e-16	1.15137487138982e-13
MYADM	6770.85351603653	0.507026879323686	0.0717973604721529	7.06191531261571	1.64223069239555e-12	7.03718731066463e-11
MYBL1	382.574143410344	-0.615417060711883	0.0980674502921935	-6.27544673465292	3.48631820098417e-10	7.19565069197576e-09
MYCN	237.256632738936	-1.53954977653686	0.20611112928551	-7.46951308196579	8.04921069516079e-14	5.33058015462777e-12
MYH11	4893.43469093018	0.97329047784277	0.121469221612761	8.0126509820371	1.12261889516996e-15	1.27362033836454e-13
MYH7B	115.139102818294	-0.524777205132107	0.112062266347876	-4.68290729997406	2.82834442339497e-06	1.86503645374987e-05
MYL5	423.150244066913	-0.587761191011175	0.0766168650080401	-7.6714335799239	1.70084547273519e-14	1.38478836400751e-12
MYLK	4904.85670786866	0.646752447630448	0.0826578084785256	7.82445675169906	5.09853765668482e-15	4.71052942796504e-13
MYLK3	50.4638502893928	-0.628903387226056	0.147168337261871	-4.27336068971811	1.9254860387818e-05	9.90625868358495e-05
MYO16	108.175287850772	-1.14204659808849	0.158261683531392	-7.21619139014124	5.34637976720687e-13	2.79242423992114e-11
MYO3B	160.788733237292	0.67186869768168	0.183203319383151	3.66733910686703	0.000245087669016633	0.000916826601853844
MYOCD	95.470181993112	0.852570914287086	0.145341855423637	5.86596966030224	4.46515445238753e-09	6.67410397143583e-08
MYRF	1925.677773261	0.767817616620897	0.14413529393031	5.32706178815677	9.98142167030492e-08	9.88217863653007e-07
NALCN	169.635464629756	0.884065216636763	0.105120789367076	8.40999408356473	4.10031404569941e-17	7.66924955493588e-15
NAT8L	210.023328955228	-0.696395697414024	0.181182654578746	-3.84361129399038	0.00012123698034431	0.000491086053539831
NCCRP1	394.230386392393	0.767497124948563	0.208252325921819	3.68541922185634	0.000228326493635524	0.000861812652961356
NEB	335.914064829133	-0.721443932099152	0.153191116431877	-4.70943713253748	2.48401815620211e-06	1.6609321400963e-05
NECAB3	2451.77892329148	-0.58619429414336	0.0790243110599456	-7.417898192098	1.18993508931412e-13	7.58981178396164e-12
NEGR1	245.609043696718	0.914369968130591	0.119142968376274	7.67456091275866	1.65986233635445e-14	1.35941743180366e-12
NEIL3	251.348778134538	-0.55699008202024	0.14477278019457	-3.84733981948583	0.000119407295693556	0.000484667560027715
NEK10	100.219547047971	0.514709771876083	0.146788602641038	3.50646959379247	0.000454093314352262	0.0015708836700699
NEURL1	184.174108067159	-0.92612072887091	0.193887833814897	-4.77657989492557	1.78301730677322e-06	1.24388823301654e-05
NEURL3	57.609959604124	0.584480132482882	0.152317086520296	3.83725914035915	0.000124415163258302	0.000502635806963851
NEXN	574.118446814895	0.588545231142245	0.082503744392448	7.13355782184496	9.780719362355e-13	4.6203050066333e-11
NFIX	3917.4728739637	0.636667655145255	0.0975776381923684	6.52472909715342	6.81245491473079e-11	1.75262432109273e-09
NGF	110.862992496664	-0.695994643249316	0.174909176703229	-3.97917740148204	6.915412629034e-05	0.000300805236324511
NGFR	167.171335732777	0.911167900721534	0.133881564666974	6.80577570921013	1.00506194900927e-11	3.38468672414533e-10
NHS	829.850211610157	0.652207560122021	0.110667978927644	5.89337192602427	3.78393403426098e-09	5.81927010757848e-08
NHSL2	66.9391184806542	0.696945215346569	0.0978076389969467	7.12567262121853	1.03573633155551e-12	4.85953442883382e-11
NID1	4258.12499466843	0.527010381397532	0.0862418847396078	6.11084026037636	9.91079288921614e-10	1.80731599973176e-08
NID2	724.90224793133	0.510433265231491	0.106910542166812	4.77439600329653	1.80247396620599e-06	1.25556326956503e-05
NLGN4X	107.988305016135	0.53543199340045	0.153833588912899	3.48059222426134	0.000500306550039044	0.00171150345009649
NMU	290.242968441586	-0.751672594502644	0.176148040992679	-4.26727762776473	1.97872848862442e-05	0.000101285432733175
NOS1	80.3226903000778	0.513725334102772	0.199983652644705	2.56883663894002	0.010204054802854	0.0231493726481401
NOTUM	432.568308986052	-1.23305730487378	0.193701489260949	-6.36576058128621	1.94324352526339e-10	4.29655489347773e-09
NOXA1	767.693884111612	-0.752679660065533	0.0989286194394777	-7.60831056098994	2.77701911781762e-14	2.08895226139748e-12
NPAS3	166.44692669591	-0.562994044944101	0.199885860551566	-2.81657763781077	0.00485383099968817	0.0122215526408375
NPEPL1	789.988578644056	-0.552469541377454	0.0834915056590237	-6.61707483913058	3.6637604163395e-11	1.04127531668491e-09
NPIPB11	48.2250784300775	-0.598049891499987	0.133126096304677	-4.49235655593226	7.04393619221652e-06	4.12590439426445e-05
NPIPB15	157.252314985421	-0.682641780174567	0.186258542493148	-3.66502266707944	0.000247316677794772	0.000923417895159818
NPIPB5	127.264317552982	-0.515625616859554	0.118647626753041	-4.34585697978439	1.38732945334996e-05	7.49201208108339e-05
NPR1	665.892553375265	0.518472178411933	0.113395117625762	4.57226192156746	4.82487292728679e-06	2.96541146476805e-05
NPTX1	1472.3105907179	1.31615498023568	0.223922812164348	5.87771727013544	4.15962568245283e-09	6.3059560866188e-08
NPTXR	567.184828444766	0.835816622954838	0.121842307219487	6.85982268416174	6.89460722693711e-12	2.42819996508999e-10
NQO1	15980.4754660354	-0.600649883624567	0.145158562359508	-4.13788807123181	3.50517278671223e-05	0.000167408890755293
NR0B2	254.070787200013	0.666844674277798	0.216410168810536	3.08139251470024	0.00206034848503657	0.00580800068867436
NR4A3	645.936016198858	0.58141208780799	0.138113918647049	4.20965601080216	2.55759787130554e-05	0.000126880688662151
NT5E	3808.71086848895	0.596637493134725	0.136794797647195	4.36155104869926	1.29143655661999e-05	7.04563396932489e-05
NTM	789.21377527339	0.595455225317302	0.113632892843899	5.24016603304552	1.60432185123327e-07	1.49733100087118e-06
NTN1	808.877407295249	0.516000230934707	0.131226760534901	3.93212656344948	8.41977142361388e-05	0.000357807971367024
NTNG1	118.782890111912	0.996440003154448	0.190787627035668	5.22277056765407	1.76265732077625e-07	1.62105913467535e-06
NTNG2	170.936379353757	-0.955723889306742	0.13909029933413	-6.87124762749161	6.36428056697767e-12	2.28207272869269e-10
NTRK3	76.8791616375113	0.548905945812427	0.125583860684481	4.37083191120799	1.23774050856539e-05	6.7928494762306e-05
NUAK1	1337.92986005955	0.569363340168314	0.0842568356087018	6.75747357534884	1.40418641225586e-11	4.53038324756021e-10
NUDT11	50.4848332805713	0.626233058208331	0.139005767615173	4.50508686763277	6.63457966245528e-06	3.90928978748589e-05
NUDT13	166.243745607834	-0.507867362043052	0.0667373803034327	-7.60993853420599	2.74226306086911e-14	2.07407994674805e-12
NUF2	655.195888454072	-0.71599354921672	0.113253943317718	-6.32201871512853	2.58168102604304e-10	5.52288208368806e-09
NUP210L	108.735987004399	-0.632110060389028	0.156577710310478	-4.03703732246191	5.41304599301632e-05	0.000244045503548335
NWD1	281.426074619931	0.883725340338713	0.192308448888452	4.59535369062913	4.32015838963647e-06	2.70322388205056e-05
NXPH3	126.211954718867	0.66425315049651	0.099436861808916	6.68014998072827	2.3869783531822e-11	7.10498223363331e-10
NYNRIN	2381.82659005485	0.534211827016363	0.0930628086074921	5.74033639226913	9.44886685453083e-09	1.27841413620294e-07
ODC1	16185.3356983646	-0.819303401623281	0.151261523764218	-5.41646931244979	6.07874179517919e-08	6.45708865595358e-07
OGDHL	180.683497480717	-0.636377824337277	0.204829718884173	-3.10686275313953	0.00189084162461974	0.00539166438532382
OGN	260.057057563421	0.976249555939622	0.153413346909375	6.36352426700081	1.97176223400135e-10	4.35265726966709e-09
OGT	9018.49241538704	-0.5085255463028	0.0708956558786549	-7.17287314716706	7.34398977907851e-13	3.64330331656723e-11
OLFML1	466.668604351627	0.680387362239736	0.0816793606899459	8.32997903622777	8.08566714056429e-17	1.41662935307026e-14
OLFML2A	1269.80618780314	0.621557934408218	0.0955418092262525	6.5056119351509	7.73777412358346e-11	1.95435276723574e-09
OLFML2B	1709.75848310405	0.611766809741027	0.0915401365024345	6.68304454325078	2.34028401564335e-11	7.00735377691144e-10
OMD	201.63096056761	0.85591649689595	0.146274753832796	5.85143009623063	4.87364115134269e-09	7.19147837694395e-08
ONECUT2	226.330927908404	0.9603638104687	0.196572379259427	4.88554808201847	1.03141530503086e-06	7.66281225814926e-06
ORC6	396.298674564637	-0.562030612644372	0.095376249941371	-5.89277323222353	3.79767412349124e-09	5.8339187062422e-08
ORM1	561.714993637351	-1.19299623208248	0.20225917490507	-5.89835409267545	3.67145419984471e-09	5.67149526563065e-08
ORM2	292.669770904547	-1.6737006492436	0.19667576169031	-8.5099487341966	1.74010274252356e-17	3.88463904181752e-15
OSGIN1	1310.67583626048	-0.547906501798383	0.143312796534607	-3.82315128200065	0.00013175688426177	0.000527675646720822
OXTR	161.499117923418	0.669777865604226	0.144343299371139	4.64017289699106	3.48117797851662e-06	2.24315569835421e-05
PABPC1L	1815.34658006808	-0.813821421381782	0.104141173580797	-7.8145981401908	5.5138659169249e-15	5.05413365272566e-13
PACRG	65.2411034809068	0.69891094379518	0.169062252538748	4.13404490535221	3.56433784304041e-05	0.000169824440914018
PAEP	4145.63811322344	-0.749519511973383	0.290939273943792	-2.57620603025973	0.00998911054172866	0.0227101312431121
PAK3	300.622078540579	-0.699209976523942	0.191402891943101	-3.65307947766954	0.000259113985813316	0.000962016276191552
PAMR1	272.406757844335	0.507353465406915	0.103819208208893	4.88689399736201	1.02439211705931e-06	7.614721424392e-06
PAQR6	177.150010868455	-0.850883396312635	0.1212503737597	-7.01757338908462	2.25754589277859e-12	9.4686947581662e-11
PAQR8	873.363785295262	0.60700734367797	0.08876928690165	6.83803334311439	8.02877132212316e-12	2.77815559673767e-10
PCDH19	66.6222027547042	1.04235932667983	0.15756065567023	6.61560668331734	3.70031011867486e-11	1.04948520216353e-09
PCDH7	1437.22559939399	0.537756156721428	0.143139104353421	3.75687803239055	0.000172046295876356	0.000670220315571246
PCDHGA10	168.44361028205	0.765970054978872	0.120218541623932	6.37148017794944	1.87212491725544e-10	4.17263783892635e-09
PCDHGA12	92.2852441698469	0.60043983829899	0.100826546397469	5.95517608955872	2.59791954941410e-09	4.22039958725827e-08
PCDHGB7	168.281592036278	0.635775198337632	0.0898502806786732	7.07594003641815	1.48439042045819e-12	6.50172399036765e-11
PCDHGC3	720.842303588289	0.76762872548442	0.0873814681389593	8.78480004780522	1.56642920355378e-18	6.02248516844108e-16
PCP2	46.0207972701314	-0.789139228146895	0.133018277619633	-5.93256236863513	2.98243038622365e-09	4.73392419446347e-08
PCP4	733.551469832623	-1.05687887703722	0.230425490233484	-4.58664046224362	4.504353948408e-06	2.80327171762208e-05
PCSK1	551.291485141247	-1.37123065385693	0.251498938872746	-5.45223236329736	4.974140092589e-08	5.43815742666069e-07
PCSK2	1098.76480154861	-1.63390086291668	0.304325842825544	-5.36891920760512	7.92098913376688e-08	8.11505629907234e-07
PCSK5	600.104189707388	0.646964261471886	0.0937633944923242	6.89996629254766	5.20148799149969e-12	1.91794681901627e-10
PCYT1B	53.3153881031352	0.540496414844452	0.155791438713927	3.46935890255782	0.000521702017275189	0.00177504366300538
PDGFD	585.180500409071	0.549394903496941	0.100331123283251	5.47581732884532	4.35496767979254e-08	4.85322927987187e-07
PDGFRA	2075.56243778313	0.651818225089627	0.0911615961574932	7.15014054781937	8.66890958030331e-13	4.15177776819994e-11
PDGFRB	6224.8590546891	0.571047481251663	0.0743119528792575	7.68446338881047	1.5363960411573e-14	1.27336871890169e-12
PDLIM3	1640.64465505991	0.649176102936756	0.094087205922188	6.89972772146765	5.21023050321594e-12	1.91794681901627e-10
PDZRN3	494.932895162403	0.563132421882991	0.0889517445785029	6.33076309578175	2.43951661093046e-10	5.25940021992032e-09
PEG3	131.022427072018	0.768205102480152	0.113750925785191	6.75339648602811	1.44423557189459e-11	4.64875919781233e-10
PGBD5	424.084357638267	0.580791934591404	0.132282197068889	4.39055252679953	1.13062998210681e-05	6.27216416125867e-05
PGC	37516.2986472344	-1.46769186629056	0.282942850758084	-5.18723785512938	2.13436056171991e-07	1.91250282705025e-06
PGF	590.936623514347	0.506982636468705	0.102576464749346	4.94248498139957	7.71330489464066e-07	5.92780971941817e-06
PGR	126.235955831151	0.666664275554926	0.113969636378045	5.84949023916822	4.93081816156969e-09	7.25265187824506e-08
PHPT1	3785.13257219333	-0.529948651933255	0.0718653917731193	-7.37418441419362	1.65354170966333e-13	1.01268454882523e-11
PI3	259.963845843302	0.971898464407653	0.203322756735439	4.78007715423745	1.75227935223852e-06	1.22429573520108e-05
PIEZO2	589.152399454261	0.568326291708119	0.104633302659227	5.431600429923	5.58508687448537e-08	5.99249514959317e-07
PIF1	214.453813893891	-0.777765394780804	0.106802306203278	-7.28229026534755	3.28199951949766e-13	1.91671541558511e-11
PIGR	46664.004547413	0.704794007722713	0.200559546794766	3.51413841418347	0.000441182860248194	0.00153158062921878
PILRB	355.685478120228	-0.688192656732199	0.11537759508593	-5.96469926608932	2.45085011358648e-09	4.01921995523109e-08
PIP5KL1	484.094106203302	-0.669673919751506	0.104641989614669	-6.39966730580615	1.5571587126684e-10	3.63450821956886e-09
PITX2	397.490445183728	-0.627833697035409	0.227682283998781	-2.75749911679017	0.00582453706577385	0.014258474978312
PKNOX2	170.554419472284	0.532341925641872	0.115780701311338	4.59784678804446	4.26879716940753e-06	2.67482343112101e-05
PLA2G12B	169.97366285892	-0.718653563752977	0.219580311558891	-3.27285064244131	0.00106468721716746	0.00329819511477501
PLA2G4D	56.6757709520056	-0.669499911524823	0.144643684013102	-4.62861490353203	3.6811959147354e-06	2.35232837746319e-05
PLA2G6	797.525905568128	-0.513439461246312	0.100381349106707	-5.11488902884259	3.1392545823025e-07	2.68876377930996e-06
PLAT	8172.27968402152	0.853024887642347	0.162598369018582	5.24620814336005	1.55261488509656e-07	1.46237555135986e-06
PLCD3	949.63923628693	0.540410192374966	0.111262256977146	4.85708457708141	1.19126719406205e-06	8.70096529446586e-06
PLIN4	139.603747198575	-0.878458468539832	0.140787128407958	-6.23962203415591	4.38629446200905e-10	8.90186241182804e-09
PLIN5	207.023909466475	-0.797182914981501	0.126370709340151	-6.30828867815984	2.82137614153337e-10	5.95284560593953e-09
PLN	378.401552069353	0.523439454242468	0.120495232169151	4.34406776782392	1.39868336995326e-05	7.54449591719525e-05
PLSCR4	1107.15895349601	0.568352515164694	0.0704127890504808	8.07172280531634	6.93130957819127e-16	8.5946504996366e-14
PLXDC2	4028.756092025	0.642368590377402	0.0783279905532711	8.20100944553818	2.3837679871271e-16	3.50997156487512e-14
PLXNA4	297.230369286035	0.682682360721588	0.118347194152111	5.7684710280849	7.99939614792861e-09	1.10278527971594e-07
PMEPA1	6458.90219896685	0.65672300534432	0.0929191280950242	7.06768368158512	1.57541145840091e-12	6.79291900178409e-11
PNPLA7	622.728822608533	-0.710500659722665	0.121884086824491	-5.82931437756731	5.56555663260172e-09	8.03422515962556e-08
PODN	2168.57677467734	0.788212312634296	0.0916680243057074	8.59855242440543	8.07278588343244e-18	2.10821564929412e-15
POF1B	738.387151680457	0.522358697607137	0.169920807017363	3.07413027736951	0.00211117219071726	0.00593314401862285
POLR3H	2773.23005306495	-0.625005953641418	0.0877669996920358	-7.12119539045986	1.06994982164865e-12	4.96952197363725e-11
POMC	57.8001887220992	-0.647284550755756	0.151331437395477	-4.27726427433711	1.8920413853184e-05	9.76790183296978e-05
POSTN	13233.5168591452	0.602531270865285	0.110657962244476	5.44498794884831	5.18088931162506e-08	5.62421089899627e-07
PPARGC1A	497.123718943562	-0.644768595848738	0.17718045205272	-3.63905040527207	0.000273645239224489	0.00100973707174251
PPFIA2	42.2991073079362	0.815550213977076	0.129421694214978	6.30149542488905	2.94787485683294e-10	6.16337400202791e-09
PPFIA4	276.411821584979	-0.827180520713469	0.128363161994094	-6.44406469787281	1.16315462691197e-10	2.81454950893156e-09
PPOX	894.632854557273	-0.500638058982275	0.0578557140393552	-8.65321718511202	5.00676153555599e-18	1.47443800880065e-15
PPP1R35	947.763724118054	-0.565841209586407	0.0700409297484944	-8.07872213601748	6.54489657449393e-16	8.38776976736763e-14
PRAME	1301.4132975589	-0.621553318097827	0.258162789990287	-2.4076022656914	0.0160576642104653	0.0341876834851639
PRDM6	319.330118289193	0.554785278493719	0.0926090538470416	5.99061598674827	2.09047722489405e-09	3.49026480937979e-08
PRELP	3951.38041320527	0.700476766908355	0.104245778110597	6.71947372453976	1.82382067093608e-11	5.65997800592517e-10
PRG4	390.269153011968	0.995917379747381	0.170423928892234	5.84376493501178	5.10340290978609e-09	7.45107591501575e-08
PRICKLE1	281.488152668781	0.617099929801902	0.0916827413459081	6.73081891687398	1.68710827677622e-11	5.31919491090196e-10
PRKG1	506.834613109875	0.784572489391139	0.0796338476949661	9.85224891300504	6.70271251454756e-23	1.68609086145414e-19
PRODH	2005.81763526572	0.754129817250804	0.165496437580409	4.55677371837323	5.19453328548284e-06	3.16708285380189e-05
PROM1	1828.05661710073	0.590699675262213	0.20630706428541	2.86320624699998	0.00419377480924978	0.0107792083815833
PRRG3	51.320699576351	0.536315597276016	0.122331728400881	4.38410872049897	1.164616030181e-05	6.44262608862319e-05
PRRT2	180.183655175203	-0.547804860147916	0.126213328856312	-4.340309102944	1.42282428757392e-05	7.65085896049363e-05
PRRX1	2234.52117706797	0.654250272407525	0.097792869305028	6.69016337343408	2.22921584857239e-11	6.72452430180998e-10
PRSS12	774.623514153344	0.839085861247967	0.160831731775361	5.21716611507949	1.8168131323901e-07	1.66533182552393e-06
PRSS53	94.8919961307927	-0.56285951773348	0.0995049956483885	-5.65659557156712	1.54405016133784e-08	1.95527889140687e-07
PSCA	621.002283464142	0.811940251166324	0.234973538903318	3.45545398412033	0.000549366956487821	0.00185503489747449
PSRC1	390.301393183835	-0.507112476434877	0.0841407563988386	-6.02695409619442	1.67078431270281e-09	2.85497847803946e-08
PTGIS	1283.01545694848	0.706626184127116	0.109888847646909	6.4303721374677	1.27291917744853e-10	3.04291439293008e-09
PTHLH	366.094596409579	0.513725480361864	0.173634150188141	2.95866613684702	0.00308973643735966	0.00827336854894469
PTPN13	3796.64455098344	0.676336774677509	0.133370587679856	5.07110890371867	3.9550435367792e-07	3.29372789365589e-06
PTPRD	341.7629114705	0.711488107873308	0.106212310204235	6.69873488774691	2.10231594261252e-11	6.4092852338546e-10
PTPRN2	1121.43628893833	0.559599444116867	0.15043339145181	3.71991509807933	0.000199289759592545	0.000764726798591741
PTPRZ1	532.589292538961	0.534115104515105	0.212537068150207	2.5130444734357	0.011969424472371	0.0265894357644077
PXDN	6853.26060993402	0.93140246207559	0.100965015845665	9.22500189074732	2.83555898857254e-20	2.18038733115736e-17
RAB26	201.266288169988	-0.973612404416712	0.12611232001124	-7.72020056668482	1.16146796863512e-14	1.01106151911186e-12
RAD54B	147.936011339647	-0.512715597252277	0.0757425075374583	-6.76919227949662	1.29503339346458e-11	4.24752540259319e-10
RAI2	475.823305452759	0.569148875372134	0.0842989155546469	6.75155631157773	1.46267594739711e-11	4.68631893238969e-10
RANBP3L	44.7360394123933	0.659673105902276	0.124226075910245	5.3102627694599	1.09467289674406e-07	1.07228362093663e-06
RASD2	224.820107969589	0.593798593085977	0.106296002241737	5.58627399491065	2.31993118342086e-08	2.79705291896586e-07
RASGRF1	861.694039343289	1.12609758492972	0.166156682114975	6.77732349127254	1.22422574188008e-11	4.04403543994323e-10
RASGRF2	497.245355096509	0.608495895789818	0.0840796595387633	7.2371355822306	4.58259981517382e-13	2.49715606463862e-11
RBMS3	787.526684819995	0.500917404491381	0.0919395057590446	5.44833692933033	5.08429760443782e-08	5.53672408678394e-07
RCOR2	269.985150856722	-0.537452687304973	0.143237607898594	-3.75217580906172	0.000175306452499833	0.000680812741035405
RDH10	6168.37209512586	-0.556546518843225	0.124610309311287	-4.46629594227975	7.95855000227524e-06	4.59550649067549e-05
RDM1	44.150881687555	-0.511841199360338	0.118190461458507	-4.33064727088851	1.4867167286681e-05	7.95117706394713e-05
RECQL4	1256.05015360256	-0.547713337045855	0.0976611273414455	-5.60830447032343	2.04318355321252e-08	2.50484531089588e-07
RERG	509.102788611534	0.564541572270869	0.103695419042017	5.44422866011199	5.2030348738986e-08	5.64382489730647e-07
RET	602.13565208479	-0.892511391390747	0.209668641824118	-4.25677098695299	2.07400611176471e-05	0.000105151350157272
RGL3	1430.90919456745	-0.556367794343031	0.0903825060327841	-6.15570223447027	7.47455457402141e-10	1.4056427969977e-08
RGS22	96.4863920887208	0.561373715325774	0.156130535598348	3.59554082854061	0.000323718350455492	0.00116956034681662
RGS4	256.691312296574	0.654984109295554	0.123984937164882	5.28277163559409	1.2724396533034e-07	1.22730573110609e-06
RGS7BP	75.561787241763	0.770072955576781	0.150923849708065	5.1023940687065	3.35383481137924e-07	2.85137761820025e-06
RHBDL1	284.851557453685	-0.682823635048699	0.123856658559443	-5.51301514985559	3.52737855590862e-08	4.02161833544738e-07
RND1	2041.58541459234	-0.564643354237435	0.147305020224395	-3.83315757587414	0.000126508858248861	0.000509606841391876
RNF183	182.783460374226	-0.885221745751305	0.198025474906712	-4.47024175131167	7.81312328824436e-06	4.52474641977365e-05
RNF207	678.84725867365	-0.588802378105404	0.0949617317377267	-6.20041744533058	5.63135930380636e-10	1.10558360459552e-08
ROBO2	365.165656311466	0.828108484016756	0.140839333596223	5.87980972979384	4.107383476753e-09	6.23358494536604e-08
ROR2	456.021192561607	0.605814521488061	0.0992476790613475	6.10406739197994	1.03402653108913e-09	1.87329335298491e-08
RPS21	19749.1691105356	-0.524387093509509	0.0858552655880674	-6.1078035216327	1.01011593029377e-09	1.83477881774227e-08
RPS7	26540.4532173139	-0.603160456820581	0.0804855315442043	-7.4940234008309	6.67938075528916e-14	4.57669846702759e-12
RSPH1	408.998328485749	0.587838862179991	0.150100099879796	3.91631226528662	8.99137724344064e-05	0.00037757782896378
RSPO2	67.0613556601198	0.61089437196762	0.183514545571986	3.32886077266278	0.000872019843740795	0.00276899210794574
RSPO3	272.398321779145	0.658281599834834	0.162452401711324	4.05215061704407	5.07489758364333e-05	0.000230830290684217
RTN4RL2	742.789555777496	-0.612543439812769	0.138330215355742	-4.42812467426222	9.50559537737547e-06	5.38326291400384e-05
RUFY4	88.1414413590906	-0.72795999854746	0.147377488630242	-4.93942463881882	7.83534174867407e-07	6.0049260876743e-06
RUNX1T1	244.186930561871	0.507632725555467	0.0929740096900652	5.45994227040109	4.76289429385696e-08	5.22506848452479e-07
RXRG	66.2454291020299	0.576061111420878	0.184391935256618	3.12411229167465	0.00178342381419257	0.00512549190453475
RYR1	813.570584974493	0.635422575741231	0.146659879448836	4.33262715153743	1.47340516490486e-05	7.88607922948496e-05
RYR2	193.27115434216	0.634374493239896	0.124866256671136	5.08043173673946	3.76578038972512e-07	3.16467312533002e-06
S100A2	2019.85645544091	0.698851461347302	0.179366070973887	3.89622997009867	9.77016244588483e-05	0.000405605334173641
S100P	12594.0459145877	-0.731997771578212	0.215262926248015	-3.40048230476455	0.000672670895078591	0.00220626489544616
SAA1	846.799613555456	-0.557283467493088	0.193523421331074	-2.87966936332582	0.0039809241660552	0.0103125531316433
SCARF2	623.008376925616	0.624748382818439	0.0871751864339733	7.1665849925268	7.68916703801354e-13	3.78218142881495e-11
SCART1	154.039146876846	-0.615742248187389	0.12536253222299	-4.91169281019413	9.02934374155169e-07	6.80321974560789e-06
SCD5	869.137963986837	0.511778482465911	0.114251711897513	4.47939443502598	7.48550988583798e-06	4.36423514447698e-05
SCGB1A1	5971.52489927195	0.654828344375823	0.260202700408574	2.51660856458292	0.0118490389092856	0.0263796923827284
SCN2B	61.3990357202173	0.678230845347574	0.130418359856517	5.2004245881772	1.98833782097563e-07	1.79990737607088e-06
SCN3A	119.997764210483	-0.867245142022005	0.201706832680079	-4.29953279469475	1.71158548310408e-05	8.95315747227646e-05
SCN7A	770.912968183432	0.773358977265165	0.128284704381162	6.02845819379486	1.65531202943374e-09	2.835541311806e-08
SCNN1D	221.100966492012	-0.58691440554124	0.119209396420387	-4.92339046388182	8.50574958564161e-07	6.45930611703477e-06
SCTR	1072.03003043655	0.573373829619638	0.181086732125257	3.1662939790809	0.00154394670700824	0.00453806888335126
SCUBE2	1029.05990896035	0.796534368869143	0.154245373732754	5.16407299352279	2.41633397859925e-07	2.13022156673836e-06
SDK2	395.311928726959	0.729534222314516	0.142685285347462	5.11289037645319	3.17266432942299e-07	2.71402020911889e-06
SEC31B	336.752030353947	-0.621392411257618	0.104396821786561	-5.95221579185671	2.64536256045319e-09	4.27739056065801e-08
SEMA3A	1225.35256282894	0.634004414418263	0.154008184806382	4.11669298755341	3.8434751011598e-05	0.000181375857058141
SEMA3C	3213.85369972605	0.618058744381184	0.102979242822277	6.00177984846752	1.95166207514604e-09	3.28225453002386e-08
SEMA3D	176.461891274864	0.615867168890019	0.129848526560965	4.74296617144026	2.10611450450743e-06	1.43458321146099e-05
SEMA5A	1092.16681967851	0.639850154967773	0.111762376352017	5.72509439985815	1.03376242252194e-08	1.38111058785002e-07
SEMA7A	1038.89353318624	0.687129417506029	0.110488907091182	6.21899008322138	5.00364925904138e-10	9.96482149559593e-09
SERPINA5	200.622818925923	0.587882949076675	0.204827872451004	2.87013159899564	0.00410300997946499	0.0105753745113175
SERPINB5	840.364585704044	0.683276216290272	0.253310195884905	2.6973893170914	0.00698855127727616	0.0167090237050923
SERPIND1	688.425219526709	0.680104978857143	0.223563768478365	3.04210733020882	0.00234928110312359	0.00652154026240143
SERPINE1	5567.64551689305	0.546033574785039	0.127076204670595	4.29689866958539	1.73204321756929e-05	9.0499094656008e-05
SERPINF2	1042.18974268265	-0.576357529125662	0.127456335452107	-4.52199984474082	6.12581046500488e-06	3.65620278767282e-05
SFRP1	330.668425924793	0.695799165572557	0.18812589653719	3.69858258953204	0.000216806805682869	0.000823496980641214
SFRP2	6722.22076115841	0.722491496997926	0.142421989516856	5.07289288296605	3.9181307709932e-07	3.2669185542962e-06
SFRP4	3449.05175365817	0.942054369513018	0.129870376929057	7.2538048459475	4.05223865602272e-13	2.2524913750205e-11
SFTPB	448660.182527913	-0.505507509420396	0.168654757782655	-2.99729172225217	0.00272389917099926	0.00741717261967357
SGCA	204.258655788438	0.507380946946321	0.117287360706618	4.32596439965498	1.51865950453488e-05	8.10010258276196e-05
SGCD	430.039053226447	0.993419896985508	0.0995018936827107	9.98392955367566	1.7922505587285e-23	7.88687244750904e-20
SGPP2	4093.12112221717	0.555245985665937	0.100293033060159	5.53623685239316	3.09039583129487e-08	3.5854290612701e-07
SHISA3	912.408103791434	1.59963969484538	0.229000196901036	6.9853201721773	2.84207085245761e-12	1.14051692737202e-10
SHROOM4	1179.41831479699	0.547021603010076	0.0971155051562577	5.63269070299253	1.77419484263957e-08	2.21031780530822e-07
SIGLEC6	46.5436699157295	0.504677364286345	0.131636625511945	3.83386737789437	0.000126144170558292	0.000508433740447677
SLC10A5	45.9486959888894	-0.53142161961381	0.0873835759393501	-6.08148171897487	1.1907694465411e-09	2.13659042726347e-08
SLC15A1	211.105840709139	0.522375215093892	0.216429954515762	2.41359943110763	0.0157958173481736	0.0336781567144867
SLC16A12	198.01589996735	-0.758071293304999	0.18254645433284	-4.15275824488377	3.28491720447984e-05	0.00015847521445523
SLC16A14	1930.76899959834	-0.84239456255468	0.169769944904167	-4.96197700382243	6.97792586751287e-07	5.45302358084738e-06
SLC1A1	937.581629777412	0.731940900642701	0.118437983301492	6.17995072391171	6.41216125969373e-10	1.23436333790571e-08
SLC22A31	6038.16806021486	-0.753046532651011	0.155613116003152	-4.83922275957611	1.30347882904097e-06	9.44084273822923e-06
SLC23A3	69.1611121198428	-0.541235545130086	0.108561790204016	-4.98550681702065	6.17996001791429e-07	4.92156654821356e-06
SLC25A21	95.6305832669158	-0.544284006580883	0.147442943040542	-3.69148902861511	0.000222945015257419	0.000843801464637118
SLC25A27	193.462338019399	-0.543682617878007	0.118447414236877	-4.59007586937039	4.43084926094049e-06	2.76249480273321e-05
SLC27A5	250.975288145176	-0.624552817485636	0.0796584696407631	-7.84038182383104	4.49178488152087e-15	4.22930575136941e-13
SLC2A12	232.105913625985	0.728384677137878	0.135615963947924	5.37093610467258	7.83289615633193e-08	8.03670242400225e-07
SLC4A11	609.570786617986	0.509379917258717	0.141331223950042	3.60415697976812	0.000313167743990267	0.00113797709229963
SLC50A1	5668.66233424804	-0.584843191300694	0.0726423011911889	-8.05100033603605	8.21200448987711e-16	9.97038194249027e-14
SLC5A1	536.398921759346	1.19246613300755	0.217331175657065	5.48686183379963	4.09136888746077e-08	4.59648025741432e-07
SLC5A2	77.0423560431925	-0.685992333914148	0.143269299731323	-4.78813210646391	1.68340823411269e-06	1.18274382580476e-05
SLC5A8	375.561315667693	1.4630122460476	0.240658326822618	6.07920891565883	1.20776916271171e-09	2.15623006828673e-08
SLC6A20	462.900217477352	0.935109342354994	0.196286180449221	4.76401008066336	1.897830171113e-06	1.31273700141804e-05
SLC7A2	6120.27577738722	-0.547377013115453	0.180341501515172	-3.03522488454718	0.00240356395551787	0.00665088538750956
SLC9A2	153.899521331368	0.618895165386647	0.209426956109748	2.95518388312114	0.00312482744088962	0.00835763026267695
SLC9A3	70.837620826916	-0.533792102511094	0.158105913848403	-3.37616784545397	0.000735030635218881	0.00238872012727507
SLCO2A1	3301.54238572748	0.621879567057849	0.105989674149347	5.86735992962462	4.42788787960262e-09	6.63272685514934e-08
SLIT2	1122.68106157773	0.639521511740844	0.094029758636296	6.80126718408894	1.03702885132601e-11	3.48386318718526e-10
SLIT3	1530.51460871582	0.775826227889061	0.11962348548806	6.48556781909269	8.83982246911527e-11	2.21251325126626e-09
SLITRK6	887.331851976602	0.775823693832636	0.189598358570135	4.09193254458291	4.27793104050641e-05	0.000199094968162909
SMKR1	215.58914804148	-1.03279915329255	0.160797419205019	-6.42298339363098	1.3362907538955e-10	3.1779382001147e-09
SMOC2	1320.35624659769	0.727193078997706	0.113561369551443	6.40352508841738	1.51829892425489e-10	3.55579956186327e-09
SNAI2	573.851708841847	0.922201262845665	0.117405031730781	7.85487001068531	4.00186972948351e-15	3.81999165005388e-13
SNAP25	130.023807773964	-0.801280606045697	0.153936227890042	-5.20527634741096	1.93708120302916e-07	1.75926121595319e-06
SNTN	231.605714446354	0.610924238026825	0.195523317723717	3.12455949059787	0.00178071509783453	0.00511877002474096
SORBS1	1163.08622431868	0.524201514660515	0.0821163074570892	6.3836469380268	1.72919513926046e-10	3.9359975511326e-09
SOX6	243.325698589197	0.867902551351488	0.129735341520086	6.6897927826175	2.23486827457018e-11	6.72452430180998e-10
SOX8	60.2911333494608	0.620532067175891	0.146937429676761	4.2231041371893	2.40960414727384e-05	0.000120271658861945
SOX9	1858.18141651929	1.05537442177405	0.146186663409097	7.21936185670115	5.22320979112749e-13	2.74883827828881e-11
SPARC	62066.9101235216	0.632269522684947	0.0844987284336518	7.48259215736486	7.28707590659912e-14	4.92002037186529e-12
SPOCK1	809.995015857737	1.08240794773658	0.173840458759794	6.22644438158214	4.77139496585192e-10	9.59458328264346e-09
SPOCK3	131.471338146678	0.530361669772318	0.2219312591134	2.38975650339243	0.0168595463851432	0.0356427343083499
SPON1	2410.1679403855	0.957631405093315	0.101542498208179	9.4308434595534	4.06804377207289e-21	5.37193883681525e-18
SPTSSA	7985.50824268103	-0.534737571356942	0.0918545554083546	-5.82156833680897	5.82979594095993e-09	8.35302335598617e-08
SRL	35.1813164277346	0.739512202643255	0.106702411785262	6.93060438157216	4.19046434042848e-12	1.59984643623551e-10
SRPK3	304.718969169576	-0.5091253750552	0.144435950105774	-3.52492142491088	0.000423608421893453	0.00147538101847692
SRPX	402.878344336296	0.848148336759102	0.104399787365286	8.12404276065717	4.50906788005584e-16	6.00096235844739e-14
SSC5D	1214.65773375193	0.777211623159182	0.0938062976830486	8.2852819304863	1.17829623389159e-16	1.91868213803454e-14
SSPN	816.611275184351	0.813713419142991	0.0889034667177387	9.15277490501541	5.54895190084585e-20	3.84015216298037e-17
STON1	389.218741032427	0.522061936976811	0.0753709780126007	6.92656445149924	4.31183487107909e-12	1.6261609387086e-10
STX16-NPEPL1	72.0032992587279	-0.607452883149122	0.122844532280968	-4.94489149716297	7.61862864140116e-07	5.86808230526619e-06
STX1B	62.445524002293	-0.736894743615726	0.114882172696951	-6.41435243011631	1.41422703724484e-10	3.3403270345573e-09
SUCNR1	366.723438177674	0.521189227687147	0.141757287207567	3.67663093696199	0.000236334573920322	0.000888404898867782
SUGCT	227.124646479564	0.618383441900499	0.120691510038009	5.12366977350563	2.99645591749737e-07	2.58083051363293e-06
SULF1	8751.28318381723	0.682068787712739	0.120886640750207	5.64221806048964	1.67873293947131e-08	2.10274593802918e-07
SULF2	2832.29012104063	0.624968579413296	0.0970582348667885	6.43910926539164	1.20176666264234e-10	2.89784884627747e-09
SULT1A2	246.740473553437	-0.538644838878673	0.117721663665536	-4.57557956714779	4.74903426476743e-06	2.92399391719956e-05
SULT1B1	98.578392358698	0.851742443836599	0.14449634030439	5.89456066528988	3.75679561446601e-09	5.79040179285346e-08
SULT1C4	106.615814226935	0.586695343861716	0.112358008005583	5.22166024723899	1.77326085542346e-07	1.62972798804224e-06
SUSD5	259.491187175148	1.01013765449454	0.133297116588601	7.57809081206279	3.50676918569706e-14	2.58176554783155e-12
SVEP1	1096.72133941314	0.947208165462314	0.114162373768212	8.29702584308091	1.06750163344519e-16	1.79636523522687e-14
SYNDIG1	162.253779193595	0.816122680141418	0.130198075762442	6.26831598978855	3.64973575140898e-10	7.50609101563919e-09
SYNPO2	791.417858613861	0.6805913974049	0.093615460063725	7.27007480326022	3.59288486474545e-13	2.05492228979099e-11
SYT13	827.350086800442	0.681700274229195	0.269716089755672	2.52747351797487	0.0114886487896678	0.0256640393637494
SYT16	92.2967009101221	0.950308650520456	0.186958476255732	5.08299313062744	3.71533143373085e-07	3.12607309266071e-06
SYT2	216.022914040032	0.722997804849119	0.166163675639559	4.35111826978021	1.35444964635713e-05	7.3459786658421e-05
SYT8	633.790020105076	0.827481926360142	0.190197547822281	4.35064455790637	1.35737932792759e-05	7.35898444098932e-05
SYTL2	2239.58947704067	0.60749728231194	0.0898888306545249	6.75831777862113	1.39603079407749e-11	4.51459397682863e-10
TACR1	95.558119837545	0.632488884608445	0.149120136137129	4.24147201707768	2.22058579027146e-05	0.000111845443679575
TAGLN	9476.31111051915	0.595379252780198	0.0901143254425058	6.6069323590516	3.92365199003991e-11	1.09711650897257e-09
TBX4	473.82361675454	0.512123301967671	0.112562689432468	4.54967187217855	5.37296331581924e-06	3.26171865150238e-05
TBX5	413.744283309366	0.520692964305899	0.087419909865793	5.95622856515485	2.58125262687564e-09	4.20814106108195e-08
TCF21	309.024883406732	0.548584808337894	0.132195168533242	4.1498098185029	3.32751625795633e-05	0.000160083950387117
TCF4	2611.97847230361	0.531568305630484	0.0736505209900416	7.21744121405955	5.29748833904405e-13	2.77736879169351e-11
TCN1	1342.50216111747	1.88332487651428	0.269613296806961	6.98528187896722	2.84284618122496e-12	1.14051692737202e-10
TDRD5	188.628563282551	-0.506794686086264	0.20872214940669	-2.42808292041296	0.015178872433109	0.0325468191808892
TEKT1	228.40138837048	0.760525911837699	0.227260963582759	3.34648722705405	0.000818424500297972	0.00262521749910179
TEN1-CDK3	79.0120368966622	-0.537957473855189	0.0910389130908875	-5.90909376650978	3.43994866628197e-09	5.35571760292562e-08
TENM1	469.590439170176	-1.43458312942353	0.212847116265186	-6.73996977077285	1.58419587337828e-11	5.02909520262128e-10
TENM4	830.906073211467	0.651781623473308	0.105528915013471	6.17633208291876	6.56079167581027e-10	1.25947181116352e-08
TF	778.440374022732	-1.30868975271529	0.227260667417973	-5.75854047945912	8.48443223892216e-09	1.16501018471152e-07
TG	55.238189588209	0.611206160219876	0.126947704611888	4.81462947351818	1.4747326358714e-06	1.05378288141952e-05
TGFB2	713.179676791821	0.718739578201338	0.12611175080717	5.69922765801831	1.20351419517259e-08	1.57297827907307e-07
TGFBR3	722.009915302826	0.645991307483631	0.0982203107782782	6.57696256878974	4.80155586414212e-11	1.28795222317037e-09
THBS1	18057.8421718321	0.739366278695674	0.10268299341234	7.20047452966852	6.00033658517858e-13	3.06459995112386e-11
THBS2	10854.80588149	0.994948767977037	0.118060030464408	8.42748188411646	3.53182937089445e-17	6.9834357603643e-15
THSD7B	58.1893597205306	0.656400931604154	0.14204383256813	4.62111532571693	3.8168251633984e-06	2.42890469363666e-05
THY1	4572.16827502898	0.54916137435093	0.0922699429042823	5.95168217369129	2.65400384982174e-09	4.28283032318122e-08
TIGD1	282.220181904654	-0.537210964909236	0.0686332222300059	-7.8272729656917	4.98565848332426e-15	4.66260128835751e-13
TIMP2	15482.7797344554	0.676971709116419	0.0758785729714222	8.92177702618872	4.58865339027916e-19	2.35227968795755e-16
TIMP3	559.711652951668	0.718947093756228	0.110620886283713	6.49919845979464	8.07490797770156e-11	2.03578873077172e-09
TLE6	298.656754193574	-0.538117105865123	0.0941479870968847	-5.71565173572286	1.09284354067582e-08	1.45024424223337e-07
TLN2	714.075005268177	0.588534843983524	0.0762887567858377	7.71456855216154	1.21392174437584e-14	1.03715375703123e-12
TM4SF4	963.567162224013	1.88329774741487	0.267263611063471	7.04659246322769	1.83352305113128e-12	7.83265202182348e-11
TMED6	163.64637351386	-0.775044794677017	0.163764319294467	-4.73268412811827	2.21570154342158e-06	1.50183766221832e-05
TMEM119	1537.7204177135	0.632471850852333	0.0917839640336098	6.890875301711	5.54501301788275e-12	2.02502704961781e-10
TMEM130	937.482009218875	-0.574092158523825	0.170116458150091	-3.3747008653173	0.000738959664030117	0.00239867277435292
TMEM132E	44.7537961789328	0.774468851265978	0.135124707631487	5.73151176303089	9.95394444857743e-09	1.33889742577998e-07
TMEM158	212.438180928218	0.705071300254901	0.130294667952944	5.41135958464193	6.2548029663023e-08	6.60860517989238e-07
TMEM169	66.8907382081481	0.616264347010925	0.112180735827482	5.49349531775803	3.94055559852096e-08	4.45234530931662e-07
TMEM200A	487.060539470909	0.584171275487363	0.0939244278009795	6.21958833462567	4.98460935856601e-10	9.94120722361846e-09
TMEM213	258.528469293428	-0.693882126715739	0.202545800650983	-3.42580356880074	0.000612983517270115	0.00203834902828408
TMEM256	1245.89307911277	-0.609532480498403	0.0805014340097804	-7.57169717528695	3.68379396351863e-14	2.69774562164345e-12
TMEM262	66.2179087141081	-0.527511789829821	0.0702522675672399	-7.50882225011354	5.96616678009899e-14	4.14963388961559e-12
TMEM52	135.876112540916	-0.588651459109787	0.114459377938398	-5.14288535996239	2.70550728439354e-07	2.35071728332022e-06
TMPRSS9	39.5934496667636	-0.848541574957528	0.114426170378656	-7.41562504582259	1.21052528292708e-13	7.65063033835332e-12
TNC	16492.6861974948	0.763502199868309	0.143691323471166	5.31348853517602	1.07546205144717e-07	1.05512115228557e-06
TNFRSF25	767.985746274412	-0.594865510861158	0.102256892171471	-5.81736348747671	5.97830491794474e-09	8.53048642982197e-08
TNFSF11	135.994516423231	-0.696631200053421	0.175029011892174	-3.98008988637025	6.88892152704457e-05	0.000299841392628377
TNN	41.088398301375	0.895618452129511	0.128593047391179	6.96475019683643	3.28986977293245e-12	1.29361044111244e-10
TNXB	1196.40002148322	0.598924392321168	0.13941187655508	4.2960786922952	1.73845891990056e-05	9.07315607479021e-05
TP63	751.099335321531	0.953560306899996	0.185218885298265	5.14828876852618	2.62873588677865e-07	2.29264860799643e-06
TPM1	8030.72421696027	0.575525557927174	0.0711445066251538	8.08952911796133	5.98958347418248e-16	7.820926874166e-14
TPPP3	2313.58250531435	0.570170159526366	0.147376022140945	3.86881224804043	0.000109366814662475	0.000448650290973125
TPSAB1	731.149845661901	0.583149640130445	0.124441282562268	4.68614295934027	2.78401834297457e-06	1.84190315907383e-05
TPSB2	886.770014696586	0.548689609019536	0.139233196782413	3.94079588560337	8.12117090423229e-05	0.000346944646185539
TRABD2B	138.780061365835	0.654541014958704	0.112649606617304	5.81041545206922	6.23179989870554e-09	8.84659922030598e-08
TREML2	41.4502463669751	0.51840089278242	0.113617652337588	4.562679144629	5.0504967435476e-06	3.08899361146453e-05
TRIM17	270.435975287728	-1.09214563191777	0.149489477354255	-7.305836178219	2.75547728375967e-13	1.6298530377999e-11
TRIM29	2073.31523795112	0.721170632873489	0.217945277771172	3.30895278048039	0.00093645629438182	0.00294914483971303
TRIM46	312.725808329901	-0.674429360258041	0.103910851869752	-6.49046127639689	8.55739596491522e-11	2.14959922958968e-09
TROAP	727.939239790542	-0.67433302401229	0.117996941716802	-5.71483475928315	1.0981067583283e-08	1.45443977435617e-07
TRPC6	1074.10687485582	0.882315011924272	0.131841961269546	6.69221698030124	2.19814602437978e-11	6.6574483858732e-10
TRPV4	536.581295437551	0.657011423487134	0.110324987433986	5.95523678514137	2.59695553759433e-09	4.22039958725827e-08
TRPV6	75.8055275069609	0.65363295000395	0.185891926254386	3.51619870305437	0.000437773218799644	0.00152165221532041
TSACC	42.4276689649093	-0.654515503328935	0.107819551875563	-6.07047137502784	1.27535348611145e-09	2.25442753528335e-08
TSHZ2	410.751887637108	0.724801924253188	0.102400287178874	7.0781239410696	1.46119017098074e-12	6.4204232242998e-11
TSHZ3	377.367064469476	0.520070502304674	0.0877183818924635	5.92886566172918	3.05034505020121e-09	4.825122953124e-08
TSPAN18	814.848264161517	0.528239977685413	0.0870454204184978	6.06855564768067	1.29065696527274e-09	2.2756666313809e-08
TSPAN2	274.141245892451	0.746180785872583	0.0909714065073672	8.2023661557014	2.35701097432521e-16	3.50789127910056e-14
TSPAN8	4449.93070351911	0.866190891458415	0.194912051404672	4.44400890153297	8.82979488050769e-06	5.04596164083843e-05
TSPAN9	2496.78516303197	0.502691559046091	0.0660124756929233	7.61509932432334	2.63488771347403e-14	2.01908358051049e-12
TSTD1	2204.68172346537	-0.54189362699289	0.0800219667063542	-6.77181090763994	1.27180298480089e-11	4.19119645538788e-10
TTC32	303.922894783388	-0.59219160562737	0.0687253334432942	-8.61678766703972	6.88586573186826e-18	1.86876995283899e-15
TTC6	215.719145128597	-0.795267730607281	0.12748149277625	-6.23829948401297	4.42353166954069e-10	8.96429016663436e-09
TUBA4B	98.4389052774361	0.769524705993874	0.197411662215299	3.89807115424935	9.69619287613933e-05	0.000402897044727242
TWIST1	143.612495256194	0.554731262157928	0.161717029815255	3.43025878469109	0.000603005848590903	0.0020116182092906
TWIST2	119.917826818937	0.584487799085182	0.114087421040785	5.12315725741785	3.00461554380081e-07	2.58624898891462e-06
TXNRD1	20773.4058953544	-0.577186183399829	0.137079630329612	-4.21059045761917	2.54704112270836e-05	0.000126447619007914
UBE2C	2013.169699305	-0.574410565439495	0.129264034137806	-4.4436998216157	8.84249540235416e-06	5.05113408435757e-05
UBE2T	974.203211533851	-0.516072798290162	0.0963541911902256	-5.35599740826338	8.5085728258662e-08	8.63221706536827e-07
UCHL1	3752.408513462	-0.78640047902781	0.195461350295833	-4.02330423808892	5.73872865113422e-05	0.000256887914813547
UCN	59.5468721435116	-0.647896381997238	0.108453711586798	-5.97394383758562	2.3158555612234e-09	3.82047161178701e-08
UCN3	165.289160595175	1.60904374335517	0.237034330561159	6.7882307999263	1.13516951468816e-11	3.79446437992235e-10
ULBP2	119.771169802284	0.555386475146516	0.125854797667591	4.41291460825681	1.01988230088115e-05	5.7220068611658e-05
ULBP3	54.8387661054756	0.611621327127123	0.0925323197557562	6.60981296850148	3.84805876388346e-11	1.08034444930854e-09
UMODL1	375.879696739666	-1.19483701279097	0.208069990451205	-5.74247641478686	9.33018775717625e-09	1.26482986040232e-07
UNC5B	2203.67144807311	0.63298298171296	0.0767768477825557	8.24445128960841	1.65919829726246e-16	2.56394603191956e-14
UNC5C	347.780423865463	0.681644617371435	0.0885234137250173	7.70016189715465	1.35893945330301e-14	1.14689518129067e-12
UQCC2	2254.61370048581	-0.566065742906087	0.0730685232512504	-7.74705328256925	9.40494993408934e-15	8.29133197692551e-13
UVSSA	897.754078009111	-0.552930692130488	0.07980894019915	-6.92817985993475	4.26289559791053e-12	1.61209666586556e-10
VAT1L	60.0504124010802	0.571414436100832	0.13938371853688	4.09957807195135	4.13904030057815e-05	0.000193346124874459
VCAM1	1996.32163246499	0.597816208045419	0.104471270340341	5.72230246744283	1.05089996982555e-08	1.39860639253417e-07
VCAN	12279.9096178796	0.75563626737743	0.112155024793836	6.73742677839398	1.61216135381783e-11	5.10616139546742e-10
VEGFC	495.80213621392	0.625739482738045	0.119573716539047	5.23308550448632	1.66703576482808e-07	1.54544152853218e-06
VGLL1	169.830212688325	0.798484617016979	0.215102811372608	3.71210683822174	0.000205541187086917	0.000785232009514219
VGLL3	1010.68303117002	0.818377659287253	0.101811959903593	8.03812891984582	9.12206304922436e-16	1.06998707342639e-13
VILL	1196.93033150711	0.800875891378795	0.148951989401116	5.37673846854171	7.58472210861283e-08	7.81102222509748e-07
VSIG1	2678.18284800602	1.31000067811622	0.233315247293519	5.61472382672097	1.96876434494677e-08	2.42219264874741e-07
VSIG10L	483.747200190403	-0.835812361059493	0.145110795566041	-5.75982205734037	8.4202655454328e-09	1.1573475214929e-07
VSNL1	129.93268479973	0.915125715042421	0.142242398682481	6.43356498145957	1.24645269807332e-10	2.9951652420196e-09
VTCN1	557.185928471303	0.867067394047447	0.198637009453869	4.3650848169299	1.27073442657699e-05	6.95187161986252e-05
VTN	84.1013071363272	-0.799035363434417	0.160931923436926	-4.96505196961485	6.86826754668426e-07	5.37386608895743e-06
VWA3B	214.32158872127	0.72355301145009	0.171245469658487	4.22523885094925	2.38687478746891e-05	0.000119180136844723
WDR86	449.764829697441	-0.953947977595461	0.138937626192162	-6.8660160947048	6.60196286799184e-12	2.34301969374039e-10
WFDC1	257.985099751594	0.617904002748969	0.107393323060875	5.75365381327027	8.73349118164283e-09	1.19565036048584e-07
WFDC3	579.487441154094	-0.510043131563934	0.162566586830199	-3.13744134947407	0.00170429367883646	0.00493599682125453
WFIKKN1	66.0555978589717	-0.548606099716365	0.125449438163825	-4.3731252028402	1.2248043289167e-05	6.73595456506482e-05
WLS	4091.51351958843	0.566228244514188	0.0962309113849007	5.88405779770088	4.00327935016777e-09	6.08894389952441e-08
WNT10A	314.136173505415	0.569472578892636	0.152089727682216	3.74431980102247	0.000180883141735049	0.000700334930934536
WNT7A	144.667278702066	1.1685222327803	0.209640620652104	5.5739304202855	2.49055240844124e-08	2.97426539130589e-07
WSB1	14000.7954278244	-0.753228808415245	0.0913875238391869	-8.24214046701482	1.69156807253036e-16	2.57285644965853e-14
YBX2	308.601790340104	-0.903574624094951	0.182689651128429	-4.94595407300737	7.57718236092075e-07	5.84536497499709e-06
YJEFN3	146.424049642739	-0.793715532313178	0.119020645303518	-6.66872146667581	2.58041440993798e-11	7.58291206962879e-10
ZBBX	96.9875978210232	0.514020965177522	0.216313874666622	2.37627367162518	0.0174884865132251	0.0367646023434916
ZDHHC11B	504.088060475205	-0.521639724302738	0.164192302781113	-3.17700474058241	0.00148804603606894	0.00440274587114797
ZEB1	1074.72824265809	0.536883419686623	0.0675885788579007	7.94340447393302	1.96706194510306e-15	2.05048124274533e-13
ZFAND1	1948.51044753496	-0.505883432099652	0.0685458026335871	-7.38022479368812	1.5802249646491e-13	9.72084166031473e-12
ZFPM2	291.120851743516	0.676394114439655	0.0897624190645428	7.53538197264159	4.86907421142585e-14	3.47385856496625e-12
ZG16B	360.410862558379	0.929149400558706	0.177358698190186	5.2388149554546	1.61610980897614e-07	1.50630140512045e-06
ZHX1-C8orf76	47.3837182849832	-0.619455324932404	0.0722511144711372	-8.57364387340854	1.00261140557554e-17	2.52311717537655e-15
ZNF257	95.5450008184071	-0.541695749974053	0.153107702972804	-3.53800455141223	0.000403163108845209	0.00141521191720176
ZNF365	107.497067337991	0.762879159087586	0.118299080343414	6.44873279549596	1.12789214274677e-10	2.73879914872947e-09
ZNF385D	65.2096642595437	0.656648898444282	0.108994645414182	6.02459777678986	1.69530692546865e-09	2.89330988352794e-08
ZNF423	174.608644273058	0.835883608102756	0.0891946096684993	9.37145878219997	7.15368679872646e-21	6.33514644723946e-18
ZNF474	53.652572326748	0.594354010433064	0.151836071726405	3.91444538623231	9.06122434575395e-05	0.000380164917155442
ZNF486	1155.96536359594	0.685097555261416	0.15213116907224	4.50333458580138	6.68954393476948e-06	3.93999904685721e-05
ZNF521	454.497763768055	0.862149235882417	0.097293437639669	8.861329775143	7.90656044453393e-19	3.41983447227482e-16
ZNF692	1550.25481313055	-0.6555592359516	0.0771455744833668	-8.49769076634387	1.93399500551289e-17	4.19371143056319e-15
ZNF695	58.6865919527751	-0.624242499314373	0.168013179406252	-3.71543769078358	0.000202852250164728	0.000776030402025981
ZNF726	191.131722731597	-0.558848844137898	0.107936912516994	-5.17755076651755	2.24817779313231e-07	1.99852465219938e-06
ZNF789	529.108114478133	-0.534214189071862	0.0593295082754904	-9.00419040372447	2.17262859003857e-19	1.25297301311349e-16
ZNF853	493.117229631363	0.527077100382909	0.101566293843121	5.18948836704655	2.10872676690311e-07	1.8927942399939e-06
ZSCAN31	1136.33137748176	-0.586876100994607	0.106858257886032	-5.49209871660581	3.97185264597329e-08	4.47674368671957e-07
ZYG11A	172.037459935083	-0.518432005654455	0.158608493671416	-3.26862700511156	0.0010807066348442	0.00334034402252759
