# Supplementary material for: Identification of biomarkers associated with proliferation and differentiation of mesenchymal stem cells in pulmonary adenocarcinoma and establishment of prognostic models
Source: Hereditas. 2025 Jul 1;162:118. doi: 10.1186/s41065-025-00492-7 (PMC12220362; doi:10.1186/s41065-025-00492-7)
Supplement: Supplementary file 3 — Supplementary Material 3 [file 41065_2025_492_MOESM3_ESM.csv]

	baseMean	log2FoldChange	lfcSE	stat	pvalue	padj
A2M	65308.4976153577	-1.85589955224442	0.13949661934969	-13.3042618587914	2.18641712093172e-40	3.12949321311437e-39
AACS	2053.37351305027	0.670312287497093	0.0911049282350226	7.35758537417311	1.87266639327371e-13	6.18163022878641e-13
AADAC	276.91097205271	-1.37502603242898	0.318617316504803	-4.31560358210552	1.59167393802682e-05	2.91406864764936e-05
AAMDC	576.895118813349	-0.620700295855477	0.0824543647832651	-7.52780398572004	5.16007747016632e-14	1.77398490473353e-13
AARD	133.632530225652	-1.91048657619559	0.265812166691868	-7.1873556427921	6.60581843011094e-13	2.10816538831371e-12
AARS2	999.132076420381	0.639160077080228	0.0717197577866844	8.91191070362058	5.01605271892514e-19	2.35346392144552e-18
AARSD1	252.154599390837	0.976276095977449	0.0879191159543	11.104252873572	1.19613477000025e-28	9.64784461047404e-28
AATF	3066.65677070858	0.546991509936586	0.0656126922009935	8.33667224415924	7.64104795965126e-17	3.15700730774726e-16
AATK	769.266140216858	-1.68449464773146	0.201778731693742	-8.34822695926234	6.92953210104011e-17	2.87850101472077e-16
ABCA1	2905.8638529768	-0.879247567498041	0.116828568250025	-7.52596373188757	5.23328666348883e-14	1.79870674719019e-13
ABCA10	73.705613462108	-1.49219600145671	0.169595807237092	-8.79854299328662	1.38603901647702e-18	6.31473536111208e-18
ABCA12	567.740016763511	5.31079522418487	0.246805649286657	21.51812666985	1.05333003963738e-102	2.97533491400429e-100
ABCA3	16123.6431057186	-2.09293626228456	0.199902677445381	-10.4697760381744	1.1892403199979e-25	8.16887110128583e-25
ABCA4	1019.17560125851	3.74974732937385	0.289876560269444	12.9356693272764	2.8314635968769e-38	3.68329771093732e-37
ABCA6	325.563754401604	-1.45135921719899	0.143913176262591	-10.0849641074613	6.43887119529013e-24	4.04174223192792e-23
ABCA7	1805.65638071443	0.615192540890575	0.122324166690066	5.02919870649349	4.92533770286318e-07	1.02467457004854e-06
ABCA8	675.268697001284	-2.89399288380512	0.201174736924634	-14.385468712651	6.38441043915462e-47	1.23762779955657e-45
ABCA9	179.67869487623	-1.84035716473259	0.149370119596698	-12.3207852393878	7.00092534436359e-35	7.70881524990743e-34
ABCB1	208.884303515092	-1.60041438464421	0.160210685221504	-9.98943598818964	1.69543657377829e-23	1.03696586909701e-22
ABCB4	97.1961519116806	2.04025077898027	0.190609760193738	10.7038106385871	9.7676881349487e-27	7.19120061041622e-26
ABCB6	449.198832226232	2.05454081071156	0.146466849748203	14.0273434858714	1.06050203285897e-44	1.86986097284089e-43
ABCB9	434.575608180638	1.30381957396427	0.114914329687455	11.3460138305676	7.76213433363854e-30	6.70634839649757e-29
ABCC10	1682.34271031567	0.715333710685074	0.0729648113321378	9.80381772562743	1.08409037860527e-22	6.323175276138e-22
ABCC2	961.849168511763	4.87994165509796	0.362250780116484	13.471169485208	2.31175147147989e-41	3.46662536476199e-40
ABCC3	11266.7943468143	2.55237996999173	0.158350635020758	16.1185332136946	1.89043159959898e-58	5.84050530581463e-57
ABCC5	2229.53110986252	0.720368179606987	0.118291704119424	6.08976077375402	1.13079532131558e-09	2.90039253547289e-09
ABCC6	1059.27323151022	-0.576173274752953	0.152791928756994	-3.77096669595239	0.000162616376846904	0.000271308253608727
ABCC9	792.608267850631	-1.04439534755402	0.154264412027852	-6.77016386232658	1.28636618218207e-11	3.78740572805403e-11
ABCE1	3342.0793281758	0.544199927827251	0.0699285008991801	7.78223357900744	7.12551501346595e-15	2.58992261820857e-14
ABCF2	3112.32898045486	0.599273163309034	0.0614173177990665	9.75739717695948	1.71500195491447e-22	9.89055919082134e-22
ABCG1	2296.41469580016	-1.38473631374603	0.122572994429928	-11.2972381900783	1.35409760150147e-29	1.15406803586095e-28
ABCG2	296.112291103943	-2.05885814348687	0.141028028444776	-14.5989287816859	2.85292839516079e-48	5.82409762793814e-47
ABHD11	2332.76849296258	1.45431652030023	0.107341770777885	13.5484677564109	8.09012607057386e-42	1.24279062089692e-40
ABHD17C	2977.95426320144	0.759652281481259	0.141906792924265	5.35317771494337	8.6422894356465e-08	1.91633976415866e-07
ABHD3	1353.15396517875	0.59107801833349	0.101093341123163	5.84685412279895	5.0095645117839e-09	1.22158883734322e-08
ABHD5	921.180665079656	-0.889028475571792	0.0736676065209734	-12.0681058820431	1.55676290356597e-33	1.6116047380895e-32
ABHD6	420.536429596985	-1.26243282892654	0.0896924006429796	-14.075137022496	5.40001253591181e-45	9.64407400123296e-44
ABI2	2518.79227994113	-0.559784586251624	0.0645186690912835	-8.67631949226384	4.08782743894733e-18	1.81752713082139e-17
ABI3	768.28026716115	-0.752499730455008	0.109478252104146	-6.87350881103913	6.26416383875471e-12	1.8787062121821e-11
ABI3BP	1918.97135906792	-2.51866825077096	0.169131190516306	-14.8918022931325	3.72588766979229e-50	8.45410020288445e-49
ABLIM1	7784.82349133622	-0.89669346179609	0.13050744408941	-6.87082233548127	6.38328533678809e-12	1.91360303977656e-11
ABLIM3	1030.4231445992	-1.39420807097833	0.16288137576264	-8.55965308771732	1.13207651148436e-17	4.91810137961552e-17
ABRACL	1678.73658029434	0.767927083922758	0.104264466714034	7.36518497743771	1.76901398840185e-13	5.85623597547717e-13
ABTB1	1605.95111245718	-0.677184320398028	0.088275334195274	-7.67127450234317	1.70295655414236e-14	6.04442284808301e-14
ABTB2	551.027326478653	0.958036801951332	0.122911832182717	7.79450427951596	6.46618225313246e-15	2.35584176271667e-14
ACAA2	2482.16087556783	-0.691109010218815	0.10274590839091	-6.72638960560264	1.73924488277754e-11	5.06371233119981e-11
ACACB	754.535939525056	-1.34370161995776	0.117375865193666	-11.4478527399197	2.41042471085377e-30	2.1510437410011e-29
ACAD8	2622.72677570957	1.30804099303713	0.132230553528229	9.89212370466168	4.50370659428447e-23	2.68804669993494e-22
ACADL	290.701209801616	-3.17686305052692	0.238271229206329	-13.3329695788657	1.48852437967979e-40	2.15283865612831e-39
ACAN	173.88423755195	1.4661117394869	0.217627457373856	6.73679579396228	1.61917485531276e-11	4.72706162674200e-11
ACAP3	2024.1413913444	0.951443428771978	0.10519121103537	9.04489471513032	1.49809467590468e-19	7.25765782611014e-19
ACBD7	43.5508360377241	0.977214893165164	0.199641024820553	4.89486013229763	9.83756701054991e-07	1.98544422562003e-06
ACE	2298.36384281469	-1.68805138665372	0.124139406589445	-13.5980300939931	4.11364500656137e-42	6.43355486280405e-41
ACE2	424.499720881871	1.51547488330242	0.231765532367162	6.53882770153074	6.20029044180589e-11	1.73721093127602e-10
ACER3	1609.73439160855	-0.813605085047672	0.0698403232057956	-11.6495034344308	2.30799755024145e-31	2.1657623113825e-30
ACHE	810.381893733034	2.48887263366706	0.240150223445457	10.3638156065773	3.62217857852414e-25	2.41962228307686e-24
ACKR1	872.188930628585	-2.34150363091511	0.209840360900145	-11.1584998275396	6.50804746214308e-29	5.34269780092066e-28
ACKR2	294.617673198933	1.40084649864849	0.245948071396966	5.69570027807818	1.22866558702103e-08	2.89794589607686e-08
ACKR4	78.5115754869367	-2.48205331513454	0.194275912446222	-12.775918969479	2.23492313115034e-37	2.78932110534282e-36
ACOT1	183.150857547604	-0.837409129589579	0.124714582637234	-6.71460475496606	1.88576663784614e-11	5.47532956459586e-11
ACOT11	395.276120002529	1.22485192393258	0.1191812125397	10.2772232118764	8.92622781367551e-25	5.83323508824753e-24
ACOXL	312.552331867976	-1.92720930883915	0.199188175547936	-9.67531985037612	3.83889351330865e-22	2.16344157645379e-21
ACP5	6747.55910284367	-1.78417646527171	0.1279109268225	-13.9485852350017	3.20908011425741e-44	5.53826407249836e-43
ACP6	1241.90981026897	1.29603471895487	0.0975857588642694	13.280982123196	2.98453798186549e-40	4.24989611183131e-39
ACSL1	6588.06921203609	-0.920682751122761	0.10892156480716	-8.45271322306819	2.84610140445479e-17	1.20911263164699e-16
ACSL4	5188.31940097073	-1.00327814667814	0.120742912661947	-8.30920941494173	9.63417701677364e-17	3.94867172310228e-16
ACSL5	8530.18293076351	0.736224643462679	0.14893984477293	4.94310064969591	7.68897618014513e-07	1.57058912794257e-06
ACSL6	88.4744421772028	0.685194579752033	0.185483780214242	3.6940943243695	0.000220671883477679	0.000363912729562081
ACSM1	57.0568721924885	-0.649454536947143	0.178988462588041	-3.62847150903756	0.000285104206396486	0.000465321607383788
ACSM5	53.5538068140335	-1.14807964746861	0.196816518956555	-5.83324841611508	5.43585444976839e-09	1.32251118719009e-08
ACSS2	3703.62360966188	-0.627139856364681	0.105001191312971	-5.97269277160294	2.33369134807153e-09	5.85156194722067e-09
ACSS3	663.485094851302	-1.64776203275591	0.177994743195902	-9.25736346574221	2.09542324868407e-20	1.06863497365646e-19
ACTG2	952.568225390928	-1.25160850578743	0.185091059997994	-6.76212295613302	1.35984217884392e-11	3.99354457826834e-11
ACTL10	118.94273881296	1.20306253989927	0.159115180532858	7.56095386920565	4.00124143428059e-14	1.38626239529105e-13
ACTL6A	2696.43945761793	0.957106031036439	0.0886742705939938	10.7935032859607	3.69432660536831e-27	2.76994444988639e-26
ACTR3B	334.603467212161	0.823833503392936	0.0896171980563524	9.19280585937198	3.82725357587348e-20	1.92839522182981e-19
ACTR5	577.094320712781	0.770545862750817	0.0671919117518762	11.4678365693219	1.91384219398233e-30	1.71739192535945e-29
ACVR1B	3296.82718361975	0.738000188363322	0.102056009596814	7.23132514468177	4.78303651182305e-13	1.54173284490319e-12
ACVR1C	81.135366779895	0.614184424202299	0.195791161652995	3.13693641233322	0.00170723149249757	0.00258192647373895
ACVR2B	697.582771446127	0.555131105669628	0.0999941741473702	5.55163448674002	2.83010862955704e-08	6.50257860917978e-08
ACVRL1	2287.94138965116	-2.5391394915346	0.10933362213984	-23.2237754666811	2.61938381050903e-119	3.29589921102323e-116
ACY1	235.049963422008	1.02978286921896	0.102595327472936	10.0373271822795	1.0446644230622e-23	6.45211971423648e-23
ACY3	181.557757514487	2.94764885736039	0.208931435683649	14.1082113742976	3.3804345444514e-45	6.07644084801972e-44
ADA	427.59918682826	0.917846351876333	0.128649861429497	7.1344527050216	9.71730192418416e-13	3.06511339864706e-12
ADAM12	1244.53912166069	3.05111485078122	0.198107832467417	15.4012832949603	1.60453155801944e-53	4.1510880924387e-52
ADAM15	10640.5351390948	0.981165563465002	0.0983901630728627	9.97219165841204	2.01727461818261e-23	1.22892156647295e-22
ADAM19	1440.94712987996	0.766081365444376	0.14220371288831	5.38721071260686	7.15595227170922e-08	1.59519303257734e-07
ADAM28	1572.61584706252	2.18915328662183	0.164511690669895	13.3069770160865	2.10841297167454e-40	3.02409781771474e-39
ADAM32	41.0977878155931	1.53776386510945	0.183123853636823	8.39739790622359	4.56481130041577e-17	1.91575358426485e-16
ADAM33	150.215322529503	-0.989533854543476	0.204974403926824	-4.82759718084967	1.3819025851723e-06	2.7596181909349e-06
ADAM8	3040.55846807859	2.13507599904237	0.149074201062539	14.3222367373056	1.58924647973334e-46	3.02985682176159e-45
ADAM9	10543.9477576087	0.533205311968662	0.11891022668968	4.48409970119867	7.32224225452768e-06	1.37793548667461e-05
ADAMDEC1	543.609467193813	2.20621428365501	0.233520259610882	9.44763545283502	3.46570992316198e-21	1.8470886040233e-20
ADAMTS1	2642.29332013929	-2.34010932406003	0.153301150124612	-15.2647864817573	1.31256755274701e-52	3.27337792749033e-51
ADAMTS12	1247.12066978412	1.79583121946715	0.165319724953784	10.8627764773332	1.73395633636577e-27	1.32741646303311e-26
ADAMTS13	173.206647805264	0.569589778728838	0.155962461108982	3.6520953483212	0.000260109266067069	0.000426308152946631
ADAMTS14	338.198689530472	2.66979715547686	0.168125019947351	15.8798324979406	8.74115150748754e-57	2.54172852972973e-55
ADAMTS15	284.971328114818	-1.43325284462108	0.181168059770471	-7.91117841873962	2.54963810741923e-15	9.55320548045199e-15
ADAMTS16	284.013252959268	2.35445800551972	0.209397473047631	11.2439657043242	2.47986288840121e-29	2.09163816199641e-28
ADAMTS17	112.883026737095	-0.569902554570282	0.168086947051983	-3.39052237288856	0.000697595603382655	0.0010972069030022
ADAMTS2	1691.88334188935	0.757594364151861	0.149510100606092	5.06717847878295	4.03755678455334e-07	8.46596325632523e-07
ADAMTS4	1276.06411083487	-1.29490111422975	0.197617005942051	-6.55257935953884	5.65516473792308e-11	1.5880124799674e-10
ADAMTS6	105.498680740251	0.684144174903019	0.165454437896986	4.13494000885594	3.55047371497115e-05	6.303502653786e-05
ADAMTS8	479.866253859191	-3.47597745150968	0.225834200236229	-15.3917229891385	1.86012359952497e-53	4.79440795922256e-52
ADAMTS9	783.634633047874	-0.865478338592757	0.149608901697937	-5.78493878887083	7.25387388430151e-09	1.74670961086669e-08
ADAMTSL1	219.681443574082	-0.856829298363183	0.204824379521053	-4.18323883302726	2.87385197782837e-05	5.14512808499838e-05
ADAMTSL2	993.734072639827	-0.528492309164326	0.141656476826217	-3.73080229725518	0.000190870966103972	0.000316578195547642
ADAMTSL3	439.153499506926	-2.31167086897394	0.171314794396239	-13.4937024973291	1.70327381350309e-41	2.57369135946466e-40
ADAMTSL4	1599.69394340322	-1.83062301305597	0.161341752830162	-11.3462447317217	7.74167025016091e-30	6.69284559228464e-29
ADAMTSL5	199.151328903564	1.55873960918937	0.174669284529485	8.92394798197189	4.49955237376019e-19	2.11686962628194e-18
ADAP1	681.185732723218	0.511233963641365	0.139497251025396	3.66483181484553	0.000247501171913954	0.000406365803138913
ADAR	21344.6606750448	0.549010422759303	0.0664076967651572	8.26727095657017	1.37060218916625e-16	5.56809653661581e-16
ADARB1	1292.30007591243	-1.78010309504784	0.102639878366881	-17.3431917824858	2.22056534081634e-67	9.91446609104484e-66
ADARB2	52.9117462837049	-1.29680655403934	0.233445083230937	-5.5550818894586	2.77481643798603e-08	6.37977314255227e-08
ADCK5	644.900931223074	1.70191194002063	0.11886947478742	14.3174851496925	1.70170505768748e-46	3.23534336585884e-45
ADCY4	499.115493878373	-1.75532870569987	0.117566994629508	-14.9304548545405	2.08836700625074e-50	4.79354688781367e-49
ADCY9	2357.09755849062	-1.14063705813833	0.119821595011818	-9.51946147959245	1.74078796540125e-21	9.4376209279744e-21
ADCYAP1R1	44.101464918971	-2.14769636735842	0.181975872078883	-11.8020941063408	3.80717410569267e-32	3.70309886134169e-31
ADD1	10225.8141382986	-0.69112915707674	0.0501941841092626	-13.7691083009197	3.91009477733945e-43	6.40468897197105e-42
ADH1B	4050.44333513878	-3.27059015158171	0.265502241279843	-12.3185029844417	7.20187774508262e-35	7.9237829785126e-34
ADH1C	608.123200630964	1.27776423837732	0.315508883476175	4.04985185931795	5.1250065944069e-05	8.96778966791224e-05
ADH6	88.2093731169605	0.740590585808476	0.264309914477116	2.80197807665894	0.00507903250140728	0.00731061656114582
ADHFE1	237.015044088968	-0.72356076110824	0.170917107071555	-4.23340163840544	2.30182882544035e-05	4.15542099555497e-05
ADIPOR2	4076.20829062416	-0.625544233383613	0.0829873259402091	-7.53782853341132	4.77861602034853e-14	1.64898589722373e-13
ADM2	765.976993076198	3.46830426357315	0.150032042525519	23.1170902241314	3.11704251716345e-118	3.08164182000424e-115
ADM5	53.5938595230143	-0.591240767399836	0.151128726879816	-3.91216666484604	9.14717468464072e-05	0.000156361670754739
ADORA1	477.666561501683	1.1356947174172	0.228636300730259	4.96725460388318	6.79074073089255e-07	1.39431304637715e-06
ADORA2B	533.874289490567	0.758162206429483	0.135230968256522	5.6064244470343	2.0654907633991e-08	4.79189702584763e-08
ADORA3	401.60006493355	0.516605511504507	0.15284076293951	3.38002442260095	0.00072479389046701	0.00113869151395617
ADPRH	871.639720399509	-1.59775381225105	0.0912168463923671	-17.5159948566775	1.08178169739955e-68	5.11021859170895e-67
ADPRHL1	261.897584741029	1.25372299523532	0.152501216089178	8.22106883726213	2.01697448061207e-16	8.09656142289782e-16
ADRA2A	813.748667982522	1.45272157800087	0.255381170987724	5.68844434529869	1.28201879566679e-08	3.01827218078313e-08
ADRA2C	96.3278419966883	-0.601900188223318	0.229161754977751	-2.62652984256363	0.00862604281969585	0.0120640422618153
ADRB1	322.137381879423	-3.13650608145642	0.233180338318127	-13.450988638576	3.03783324689569e-41	4.53577669582343e-40
ADRB2	453.503085859846	-3.09786383722679	0.164725782920804	-18.8061867565453	6.72012781398278e-79	4.58193542233181e-77
ADRM1	4938.33433588844	0.61788242464204	0.0765856103190057	8.06786577881073	7.15376271860069e-16	2.77431296688574e-15
ADTRP	296.707507673181	-2.1363642602476	0.187763762782032	-11.3779369809904	5.38587385121054e-30	4.688420124189e-29
AFAP1L1	729.937594933605	-1.71391274037754	0.111285932076362	-15.4009829310814	1.61200240421173e-53	4.16263531281615e-52
AFF3	514.755645447938	-2.39661257354717	0.217187275832559	-11.0347743179708	2.59702675685082e-28	2.05991102243967e-27
AFMID	1491.89055389049	0.602891193473577	0.0910427261004119	6.62206877250844	3.5420618074051e-11	1.01000571644611e-10
AGA	1730.80257931593	0.77138116335499	0.118792099461227	6.49353927452697	8.38428954448479e-11	2.32512425536394e-10
AGER	14735.0721021378	-4.97810233002659	0.267217669682689	-18.6293905486785	1.85625924168245e-77	1.20058337215546e-75
AGK	1422.59077995794	0.518034910927931	0.0584159396340606	8.86804037002737	7.44443431280192e-19	3.46464073044692e-18
AGMAT	160.718376048208	2.61677045146008	0.156809712220036	16.6875534328398	1.61452722721678e-62	5.9274990323362e-61
AGPAT4	465.767836881654	-1.15483181334949	0.120119089414138	-9.61405734077742	6.97452486489787e-22	3.87844108698479e-21
AGPAT5	1152.03420201692	0.627181110146465	0.104071641807133	6.02643620544361	1.67614427367548e-09	4.24821697343753e-09
AGR2	27337.7398723297	2.48222198031842	0.206551797718735	12.0174310160132	2.87779987913052e-33	2.95486855541881e-32
AGRN	21157.8804491287	0.605509920576358	0.116371553224792	5.20324687431738	1.95836434956702e-07	4.22076003773858e-07
AGT	1197.7800630532	2.7999281846064	0.274013191082268	10.218224069971	1.64323726783123e-24	1.05884762681807e-23
AGTPBP1	949.09563245356	-1.26925394572735	0.0745346911246279	-17.0290360981715	5.00213789621757e-65	2.0791168354819e-63
AGTR1	125.042688068207	-2.0329482295727	0.21216094986169	-9.58210373255775	9.50880337285449e-22	5.24766138292181e-21
AGTR2	405.473133014138	-3.00905350606875	0.351971339075329	-8.54914355803487	1.24005202493021e-17	5.36864562935847e-17
AHCTF1	2387.33748201415	0.52052098332992	0.0681676827753342	7.63589082300836	2.24264308749566e-14	7.90637365614556e-14
AHCY	8026.16955305589	0.970969497202657	0.0964731651760403	10.064658865819	7.91612870415999e-24	4.93768081993143e-23
AHDC1	2089.28796033471	0.629105455999519	0.102284920169112	6.15052008604387	7.72292767901604e-10	2.00399403834385e-09
AHNAK	39012.7136861278	-1.97071592381194	0.140999230835538	-13.976784923817	2.16028792763101e-44	3.77056055565458e-43
AHNAK2	4862.78143595527	2.19325697790927	0.208747952391692	10.5067233128777	8.04399741997267e-26	5.58640081735282e-25
AHSA1	4340.66617143825	0.517224920425499	0.0686008296334242	7.53963068944421	4.71304268291534e-14	1.62757544346884e-13
AIF1	1636.65683039952	-0.819144936396243	0.131814359280661	-6.21438317393108	5.1526652685235e-10	1.35740464373113e-09
AIFM1	2256.59475900533	0.789460769684802	0.070416991504294	11.2112254843586	3.59185485609507e-29	2.99667649567281e-28
AIFM2	1524.2927874883	0.807222219796742	0.108917454929488	7.41132098908597	1.25047507312342e-13	4.18063417562831e-13
AIFM3	139.552277229834	0.765559946316481	0.165688125442614	4.62048770406079	3.82839033885497e-06	7.36057100709705e-06
AIM2	463.830437476066	2.78314445757387	0.235100273870429	11.838116611926	2.47958690429157e-32	2.4323148364493e-31
AIMP2	1029.17461032366	1.07576773936613	0.085582965498893	12.5698815540581	3.09186777404986e-36	3.65141142155496e-35
AK1	1027.41694582054	-1.13905910759274	0.138614920100621	-8.21743508394263	2.07901709283257e-16	8.33835861544352e-16
AK2	6937.30757292017	0.653181334771446	0.0778300769972692	8.39240252575318	4.76306870782961e-17	1.99714129006572e-16
AK4	1192.55033048633	2.65992016163017	0.187826138063655	14.1616081182946	1.58329062510824e-45	2.87589574043611e-44
AK7	295.462672271551	-1.32443290855301	0.188789472804353	-7.01539597986777	2.29298607845164e-12	7.06213180058948e-12
AK8	159.110908735395	-0.816465839619702	0.163200750141326	-5.00283141414897	5.6494343176809e-07	1.16916597474613e-06
AKAP11	2557.67031182175	-0.679843851860798	0.0711357533743173	-9.55699236477402	1.21228507546119e-21	6.63998327244096e-21
AKAP12	3521.62026542366	-1.01839906665549	0.240569082726015	-4.23329155648545	2.30295631321636e-05	4.15691423203282e-05
AKAP13	9995.14076539958	-1.08101990547015	0.104862555527512	-10.3089219982487	6.42175805581794e-25	4.22450348149126e-24
AKAP5	252.930448355438	-0.807243544407326	0.12753300505101	-6.32968339516855	2.45664748092916e-10	6.60498402943677e-10
AKAP6	444.063749306324	-0.557159423045603	0.157325595809531	-3.54144168454405	0.000397946813438357	0.000641507319450303
AKAP7	278.427239522802	-1.13961946222213	0.103236321221047	-11.0389390937517	2.4794327548734e-28	1.96889436375231e-27
AKIRIN2	1818.04684456081	-0.518253110479144	0.0605613894257177	-8.55748382580973	1.15357557452186e-17	5.00678567794202e-17
AKR1B10	3199.10671155336	7.37818042439426	0.44796755401883	16.4703455824038	5.99270579627108e-61	2.0581896011461e-59
AKR1C1	13806.9986000537	3.31002736286631	0.358869133480155	9.22349417674103	2.87572966061643e-20	1.45798440412425e-19
AKR1C2	15731.6356300198	4.67527948490497	0.394892607258641	11.8393694867091	2.4428249680758e-32	2.39795321866221e-31
AKR1C3	8155.47600366893	2.18124665389766	0.28702538592539	7.59949036168061	2.97299223166631e-14	1.03964591911302e-13
AKR1E2	157.686829023107	1.30504669308792	0.178050338045551	7.32965018439928	2.30754256977376e-13	7.58458720214643e-13
AKR7A3	469.476730859255	5.0635699295532	0.297872999708439	16.9990899964397	8.34046013984925e-65	3.4255284509096e-63
AKT3	1233.35793672948	-1.08870059138224	0.128604967143039	-8.46546300323956	2.55137094350921e-17	1.08723907725096e-16
ALCAM	11786.2473687738	-0.507462414865528	0.117407796783449	-4.32222074485827	1.54466527652319e-05	2.83287559193818e-05
ALDH18A1	5005.16431493388	1.63397131284352	0.0772947019596008	21.1394994924431	3.4471396205608e-99	7.01644992473265e-97
ALDH1A1	6243.64328330614	-1.06426458103726	0.211734305562214	-5.02641543235678	4.99732705009528e-07	1.03887058726898e-06
ALDH1A2	650.486947824742	-0.781223291953528	0.274418485126028	-2.84683188012916	0.00441566752522783	0.00639971248342182
ALDH1B1	1869.57361313612	1.07767207069574	0.104518388230219	10.3108370588532	6.29506169236318e-25	4.14509747307321e-24
ALDH1L1	243.507939425767	1.22245435160816	0.263128995201074	4.64583673370547	3.38700800743302e-06	6.55291834370708e-06
ALDH1L2	596.420559129897	1.07700191173141	0.165631701621273	6.50238994823615	7.90538526032186e-11	2.19671626958673e-10
ALDH2	12504.080614601	-1.16018233737286	0.125739130132908	-9.22689966239256	2.78578365039458e-20	1.41445456731883e-19
ALDH3A1	2535.92914796749	1.94005528353579	0.347419224590753	5.58419093192411	2.34790652363415e-08	5.42255534684136e-08
ALDH3B1	6698.95175299719	-0.786252970647295	0.162007010361144	-4.85320338233875	1.21482989211642e-06	2.43546647404162e-06
ALDH3B2	594.3156189789	2.86431031027986	0.227106805339963	12.6121729641355	1.80934573800223e-36	2.16262127458453e-35
ALDOA	64015.7582285444	1.22121539003541	0.096449875669565	12.6616585201132	9.64401214547854e-37	1.17502440233775e-35
ALDOC	1367.88813705719	0.801537960210709	0.148438460441272	5.39979974076751	6.67153279794366e-08	1.49080861246913e-07
ALG1	1193.65952789483	0.586443841828594	0.0709998909354522	8.25978510814537	1.45934956211207e-16	5.914745911916e-16
ALG10	194.623804559279	0.733687462068084	0.0969797062956238	7.56537104609886	3.86759025864167e-14	1.34130084615032e-13
ALG1L2	32.0378856952556	2.03114766082381	0.153900063204241	13.1978351310245	9.02927925701445e-40	1.24476348801133e-38
ALG3	2578.78064783962	1.13811097042502	0.083529440774509	13.625267449083	2.83370259428095e-42	4.46711590061989e-41
ALG6	719.900619993669	0.689578458805837	0.0670266912896827	10.2881172490754	7.97198717530176e-25	5.22197229026747e-24
ALG8	1875.13699688259	0.936912251623221	0.0752376005244393	12.4527130728855	1.35170809819839e-35	1.53983471499291e-34
ALKBH2	537.244569561746	0.763329582465388	0.0939751823289056	8.12267200284641	4.56030536443198e-16	1.79622044818165e-15
ALKBH4	575.087342873592	0.539559189534774	0.071725478644184	7.52255962224276	5.37141087032069e-14	1.84434874363951e-13
ALKBH6	155.095028106858	1.02491293729046	0.116644847275573	8.78661133542486	1.54138915536553e-18	7.0040601770894e-18
ALOX15	509.459169012865	-2.03237277912971	0.325167715275022	-6.25022929293814	4.09850533942505e-10	1.08610783846414e-09
ALOX15B	3507.57714775415	-0.704517305399677	0.237950621501367	-2.96077102448598	0.00306869990824896	0.00451799471511939
ALOX5	3053.09326226959	-1.82502632606226	0.140904272739985	-12.9522426153112	2.28189057295682e-38	2.98240296697784e-37
ALOX5AP	2551.99492499113	-1.9417787354946	0.156635334323098	-12.3968116382298	2.71929813230134e-35	3.05501667607003e-34
ALPK2	72.6215342263098	2.91818582169328	0.223343247220496	13.0659236758221	5.1555031952568e-39	6.94813239781396e-38
ALPL	6505.14859424018	-1.22660872687001	0.23510071484385	-5.21737557320786	1.81476051574498e-07	3.9191918081489e-07
ALPP	163.441608022025	-1.45638352538429	0.326509768278119	-4.46045927833849	8.17841981438387e-06	1.53342601802882e-05
ALS2CL	2065.58602575511	-0.605409503148143	0.158335628294587	-3.82358354634982	0.000131525996396498	0.000221250767637813
ALYREF	2924.87407025333	0.817351497650432	0.0927691439466505	8.81059652895442	1.24481644069072e-18	5.69810000066896e-18
AMACR	348.077239491694	0.709590800902804	0.112104144728758	6.32974634987581	2.45564540411901e-10	6.60357257400646e-10
AMBP	318.256304026096	2.91390432940166	0.329496018433408	8.8435190909312	9.27501471257815e-19	4.29062428598911e-18
AMIGO1	577.093818093691	-1.06379952706544	0.116423610007656	-9.1373178257871	6.40204062389695e-20	3.18056871052971e-19
AMIGO2	3372.06402259702	0.633753510569975	0.168425630651491	3.76280918835534	0.00016801539326832	0.00027970905198783
AMMECR1	992.491149606629	0.64117452204742	0.0763933196489597	8.39307055896675	4.73607170647459e-17	1.98642328755499e-16
AMN	517.514674970212	1.86654883262485	0.225949331284985	8.26091771110674	1.44556720212114e-16	5.86060212201484e-16
AMOTL1	2322.50656924921	-1.78990325001862	0.120028048734153	-14.9123748065173	2.73837138220067e-50	6.23384840477623e-49
AMOTL2	3618.31007539741	-0.896484218943705	0.107237756095753	-8.35978158796261	6.28344761884366e-17	2.61404263578044e-16
AMPD2	2013.02223152717	0.592226069089587	0.0662459629532672	8.93980618120638	3.89853531958526e-19	1.84288344803209e-18
AMPD3	1061.01376065564	0.712842325360906	0.0894494023996237	7.96922401086835	1.59673795755292e-15	6.06322361330316e-15
AMPH	120.822223905372	1.23837788606241	0.242773369878223	5.10096262486938	3.37930297200739e-07	7.14199609643522e-07
AMZ2	2992.46160103412	0.585850133241899	0.0639459393272048	9.16164715704877	5.11111171675486e-20	2.5557405083672e-19
ANAPC1	929.223311591266	0.568371172749803	0.0754744680521362	7.53064165165343	5.04915823039941e-14	1.73801042195867e-13
ANAPC11	3673.35243532334	0.881177558875835	0.0997417729103107	8.83458889053639	1.00467046220988e-18	4.63676020921871e-18
ANAPC7	2173.55772723832	0.505342181017369	0.0652964693151763	7.73919610535384	1.00047366302827e-14	3.6061343671808e-14
ANGPT1	741.004986295082	-2.33626622902313	0.169015998413099	-13.8227519936483	1.85827460659224e-43	3.10632594563323e-42
ANGPTL1	159.952832742638	-2.65330099883079	0.169733395033504	-15.6321683090534	4.39586215448536e-55	1.20481441743033e-53
ANGPTL4	2644.63282450343	1.46244320494368	0.235861017255486	6.20044474479457	5.6303825313116e-10	1.47874999271127e-09
ANK1	125.382714666084	1.13462613779439	0.220348441979541	5.14923603544123	2.61549573857864e-07	5.57540066497258e-07
ANK2	600.638100594781	-0.676833561447119	0.171158468854139	-3.95442636276394	7.67184949573116e-05	0.000131924548230109
ANK3	2221.50288092079	-1.00476207413858	0.140836097005003	-7.13426525944473	9.73055207789565e-13	3.06789456287366e-12
ANKDD1A	264.494013191592	-0.556360800475849	0.0925850297477683	-6.00918746790443	1.86455424345234e-09	4.70506750840908e-09
ANKEF1	711.273934940482	0.623107004233508	0.0874572995018316	7.12469979959144	1.04307779295151e-12	3.28119084823678e-12
ANKIB1	3129.68595551405	0.560791273998848	0.0749629911123523	7.48090845465799	7.38105834907577e-14	2.50763938658708e-13
ANKLE1	59.4028974997777	1.57009040581762	0.18749649759337	8.37397191931941	5.57080386111597e-17	2.32595765435011e-16
ANKRA2	763.816873226433	0.51867526679377	0.0710596745617129	7.29915060817395	2.89590022895571e-13	9.45556854658551e-13
ANKRD1	592.965983999868	-4.41969773894077	0.297051298806851	-14.8785672935723	4.54120241837924e-50	1.02536350200305e-48
ANKRD13B	336.419527170082	1.33220322371598	0.141731458299375	9.39948858002999	5.48289184704803e-21	2.89210007831523e-20
ANKRD13D	1850.54071259853	0.658642122278691	0.0825338986349735	7.9802618460046	1.4602318541473e-15	5.55401733807441e-15
ANKRD16	297.714466217452	0.58542217083381	0.079348255111163	7.37788335753146	1.60825767412175e-13	5.33682437485475e-13
ANKRD18A	84.5643113056573	1.79849395141495	0.185268579379746	9.70749577416777	2.80134968721799e-22	1.59168641300428e-21
ANKRD22	842.032252410938	2.77699966943321	0.184718537061703	15.0336815871684	4.41756035890485e-51	1.04518722953166e-49
ANKRD23	51.4856144476631	0.903229338829559	0.134013867385722	6.73981996377928	1.58583006094199e-11	4.63460174693793e-11
ANKRD29	1128.84163041974	-2.15797153496759	0.203516996893526	-10.6033971015039	2.87348887778585e-26	2.06286097289595e-25
ANKRD33B	255.986773323236	-1.7400032214906	0.178444743527148	-9.75093570758997	1.82775722486727e-22	1.05189138251093e-21
ANKRD34A	93.9202686703016	1.46807467761249	0.175955927385488	8.34342269354872	7.21706274672853e-17	2.99165515056812e-16
ANKRD36B	72.7590956192105	0.516910103149814	0.119841530440517	4.31328022305573	1.60850031332508e-05	2.9437065763232e-05
ANKRD36C	228.336439019308	1.86417872807959	0.211702089669478	8.80566994397677	1.30073287091737e-18	5.93781123560928e-18
ANKRD39	560.882521340018	0.764047607793044	0.0773614128634434	9.87633988978101	5.27235623591786e-23	3.14275119127214e-22
ANKRD40	2721.88372623053	-0.524992379096206	0.0532147470034891	-9.86554308078895	5.87158405787605e-23	3.48045374497055e-22
ANKRD44	1167.32792948786	-0.943351306252447	0.115228070157874	-8.18681858474205	2.68222017604359e-16	1.06925718481046e-15
ANKRD52	2928.24955840864	0.501455392835851	0.0861609308548422	5.81998578544453	5.88526322943763e-09	1.42908646243239e-08
ANKRD6	690.81005620464	-0.526505203383806	0.102590655666429	-5.1320970702802	2.8653165006656e-07	6.08544509524513e-07
ANKRD61	34.0444346845872	1.41388047556917	0.141973152352487	9.95878764499662	2.3086067065274e-23	1.39962441634015e-22
ANKRD65	1539.8122165024	0.582402143149267	0.177259983355072	3.28558161930236	0.00101772052275113	0.00157423667360286
ANKS1A	2945.92666271329	-1.06648404498726	0.0765283190001474	-13.9358091085891	3.83825858475618e-44	6.60762898900626e-43
ANKS1B	49.9195121754899	-0.544429676121641	0.198997371729755	-2.73586365181242	0.00622167994383268	0.00885220724738776
ANKS3	775.961801684714	0.64562498170474	0.102309343816875	6.3105182539373	2.78102608080002e-10	7.45827978770648e-10
ANKZF1	1955.14543547795	0.884859747924919	0.0816478586474386	10.8375132254945	2.28600566934691e-27	1.7308864589404e-26
ANLN	2083.9317729101	3.77775289807525	0.176111564427981	21.4509076127146	4.47828835006378e-102	1.16950922741949e-99
ANO2	46.6380116727705	-2.24883597388768	0.158032377600549	-14.2302229962771	5.94917659195666e-46	1.10526917059426e-44
ANO3	113.38734323048	0.644672429338093	0.265636142631904	2.42690028153069	0.0152284408937632	0.0206562965906092
ANO5	238.028523450991	-0.966934805166707	0.205310815213507	-4.70961456249233	2.48185682785022e-06	4.85531877798939e-06
ANO6	4300.06193488995	-0.989569693487265	0.0791527290881624	-12.5020287346638	7.27701786424741e-36	8.44268267049861e-35
ANO7	145.244284928748	1.81912962912987	0.128854556841326	14.1176972993666	2.95489843596511e-45	5.32535797554597e-44
ANO8	891.380632374387	0.77528418289973	0.112877102762554	6.86839194066315	6.49296278144448e-12	1.94563970248913e-11
ANO9	1766.15451086889	1.70947688057224	0.15241125733993	11.2162113902093	3.39505641540232e-29	2.83590681023437e-28
ANP32E	5507.57581111396	1.12703312711304	0.117724508468856	9.57347914866166	1.03367379741881e-21	5.68869941553628e-21
ANXA2R	185.911882908039	0.682020027103813	0.133843725084602	5.09564439179135	3.47556996807028e-07	7.32978271035514e-07
ANXA3	3420.87312379274	-1.88200796860341	0.154992652449965	-12.1425624947671	6.2827136035236e-34	6.6028123755786e-33
ANXA6	6137.97747744179	-0.68633819707396	0.0918675242873264	-7.47095562222138	7.96145035523464e-14	2.69885952404611e-13
ANXA8	167.504821062671	-1.32632676182762	0.329400236982808	-4.02649000491413	5.66156448792233e-05	9.87172009036697e-05
ANXA8L1	135.741865978454	-2.39932967615009	0.286352435388902	-8.37893930565495	5.34068042659561e-17	2.23122118275007e-16
AOAH	617.911875006959	-0.6500896229352	0.1462524319853	-4.44498333539194	8.78986805407439e-06	1.6431734702383e-05
AOC1	1888.10493842847	5.02630508189204	0.298964476027868	16.8123823561684	1.98049436474106e-63	7.57238190673509e-62
AOC2	66.7499404510825	-0.618990314989003	0.155454653604786	-3.98180627363313	6.83935162775554e-05	0.00011812261776861
AOC3	3725.0030698832	-2.62241060600346	0.147308505109502	-17.80216698319	6.79865313569409e-71	3.49814713944766e-69
AOX1	600.328518255418	-1.14871937708024	0.216960919707517	-5.29459120393119	1.19282945570118e-07	2.6144026122502e-07
AP1G2	2247.53554015211	1.06844061418559	0.105989604038702	10.080617093309	6.73020980478773e-24	4.21696848836881e-23
AP1M2	3511.76412076209	0.757689963537288	0.0879217804380394	8.61777320434555	6.82687301850731e-18	3.00256591830822e-17
AP1S1	2754.31516777504	1.16177921839618	0.0948296235447073	12.2512267260922	1.65473772854298e-34	1.78931444537214e-33
AP1S2	1161.22324600992	-0.965158072814452	0.114149240562064	-8.45522990833816	2.78537984137552e-17	1.18440683208844e-16
AP3B2	100.335822909923	1.03414297926347	0.262425345317087	3.94071303598332	8.12397654832392e-05	0.000139422144333976
AP5Z1	2131.62256854094	0.658710756801427	0.0858263633468164	7.67492331161274	1.65517644031263e-14	5.87870082380474e-14
APBA2	865.464831189751	2.03244372049315	0.186975625280306	10.8700998723561	1.60025580004077e-27	1.22777940844591e-26
APBB1	1165.79705189719	-1.3369432210621	0.114874208118926	-11.6383237190893	2.6313641311164e-31	2.45753785012025e-30
APBB1IP	977.641758349702	-0.689436202138921	0.123440899583804	-5.58515212108336	2.3349573953694e-08	5.39534980122002e-08
APBB2	1987.14779294989	-1.06880662386123	0.0929072615765868	-11.5040160018081	1.25917241176338e-30	1.14358302829507e-29
APBB3	591.348464331986	0.502196894010693	0.11509076293361	4.36348566305346	1.28006333367424e-05	2.36357478673761e-05
APC	1396.08604422229	-0.75814807156335	0.0767928598117763	-9.87263755278309	5.47068407045141e-23	3.25396382548852e-22
APCDD1	935.597520646752	-0.702020193561725	0.149256606868101	-4.70344468022178	2.55808430366154e-06	4.993856819038e-06
APCDD1L	94.4779230793836	3.95071148287325	0.290840197743152	13.5837876384688	4.99738263399116e-42	7.78927624291347e-41
APEX1	6811.83181031092	0.784677203923294	0.077568162124837	10.115970037558	4.69344352685321e-24	2.96629917146919e-23
APEX2	1632.06640327584	0.545698603893433	0.0625644275163614	8.72218648129924	2.72880423995258e-18	1.22508528982107e-17
APH1B	807.891413092135	-0.961027485188025	0.097660563242375	-9.84048681762091	7.53453649963253e-23	4.43768168899633e-22
APIP	879.811404112476	-0.613548167575413	0.0767364236355895	-7.99552726732572	1.29020518612795e-15	4.92219679746333e-15
APLN	756.159797867725	-1.56358381397466	0.185842783852489	-8.41347606596197	3.98035519542435e-17	1.67759123812023e-16
APLNR	769.098530096425	-1.45872690971665	0.153118832727715	-9.52676351909403	1.62263114757202e-21	8.82815947859446e-21
APLP1	578.530112217762	1.52169529946095	0.23082967776123	6.59228620088873	4.33104637630351e-11	1.22614057873628e-10
APOBEC3A	97.4811921730152	-1.27533595417014	0.202674571404879	-6.29253065803915	3.12331615149983e-10	8.34230390831902e-10
APOBEC3B	390.399741490564	2.2457636883843	0.20152410671476	11.1438960082477	7.66894392674267e-29	6.25859981663003e-28
APOBEC3D	293.070700571696	0.562933755137396	0.123280251743432	4.56629303701424	4.96424685388417e-06	9.45769314585145e-06
APOBR	1034.66991679528	-1.56822664848454	0.140208826089159	-11.1849353013433	4.83257780503836e-29	3.99329608355438e-28
APOC1	5762.56271508449	-1.38334529820763	0.172391727131372	-8.02442971728827	1.01998666091725e-15	3.92265500798989e-15
APOD	2689.85893801493	0.936076140620804	0.244680830402185	3.82570281080935	0.000130399527544436	0.000219542617776736
APOL3	1977.51078980488	-1.30093615457298	0.128022142107253	-10.1618058654501	2.93587453311639e-24	1.87605906799926e-23
APOL4	858.797351685309	-1.11040917722646	0.146557881645284	-7.57659134234762	3.54751967539604e-14	1.23307935276636e-13
APOLD1	1262.71879796353	-2.05758496028249	0.137501050976819	-14.964139878679	1.25941647718012e-50	2.9149805118144e-49
APOO	546.558109287005	0.648467540388227	0.0907979755136468	7.14187223580512	9.20681576542171e-13	2.90873172812604e-12
APRT	4783.40982645666	0.740851762017346	0.0957196146093543	7.73981137555631	9.95644138362185e-15	3.58966150535843e-14
AQP1	25402.2006713891	-1.4744868286754	0.229874255743496	-6.41431909765788	1.41453646962369e-10	3.86546876131521e-10
AQP11	84.4520948699114	1.47727246930823	0.106960520526294	13.8113807042018	2.17620138207443e-43	3.62028886169377e-42
AQP3	25155.4166427257	0.581747182093913	0.210293217679711	2.76636207535683	0.00566855579442692	0.00810688993083933
AQP4	6897.05731191955	-2.98641293481798	0.267776694555486	-11.1526245395458	6.95249194686277e-29	5.69068249772487e-28
AQP5	3404.09270809183	1.70852893060557	0.340680748340253	5.01504396397296	5.30213405862806e-07	1.09926359355109e-06
AQP7	249.091828404309	0.900846636669513	0.245869334272814	3.66392433336132	0.000248380188863836	0.000407760668255765
AQP9	753.246070367558	-1.60949189590186	0.185593336894927	-8.67214266864046	4.24063860167079e-18	1.88244640428882e-17
AR	487.647343954422	-0.673558084837031	0.203260160876859	-3.3137732545882	0.000920461179695567	0.00143179401979842
ARAP1	6957.86535707247	-0.639457625569436	0.0740592901303525	-8.6344012269618	5.90354465122956e-18	2.606410255747e-17
ARAP2	1522.51589466356	-1.27851540481336	0.106476337104957	-12.0075073915539	3.2447825677252e-33	3.31936700073056e-32
ARAP3	1064.23452593429	-1.32746516795229	0.0954240508791863	-13.9112221260964	5.41462757115308e-44	9.24091987821575e-43
ARC	120.608634647755	-3.41279885775851	0.220929154336859	-15.4474807455918	7.84502353494803e-54	2.06907041283303e-52
ARFGAP1	4744.33775656867	0.904864154575642	0.0874715131624636	10.3446724751978	4.42426495682576e-25	2.94405054170314e-24
ARFGEF1	4283.23725201663	0.538532686944052	0.0829236148674592	6.49432236890317	8.3407976361736e-11	2.31352665495549e-10
ARG2	318.041405462145	1.16220427259666	0.172196924957628	6.74927425610321	1.48586493861838e-11	4.35256224664909e-11
ARHGAP11A	790.889862643677	2.04830819369357	0.143862488481135	14.2379588683549	5.32600527324825e-46	9.93493786887184e-45
ARHGAP11B	211.075961190844	1.33667184812156	0.12881201162877	10.3769192889696	3.15801784347986e-25	2.12082120192163e-24
ARHGAP15	475.908886044593	-0.539000163461848	0.125528055285161	-4.29386213494192	1.75591534021764e-05	3.20248046171464e-05
ARHGAP18	2751.71476523766	-1.18948427767076	0.0943052403430373	-12.6131302284368	1.78749767784885e-36	2.14020375078771e-35
ARHGAP23	2131.9890750838	-1.06934259044468	0.117797041154981	-9.07783913721386	1.10751690345799e-19	5.4262447648715e-19
ARHGAP24	793.410917876036	-1.40704079002205	0.105948730776348	-13.2803930704204	3.0081096121723e-40	4.2790591101826e-39
ARHGAP25	1020.54459349297	-0.960755881805252	0.104531949353543	-9.19102616708915	3.8911141388507e-20	1.95985847146407e-19
ARHGAP26	2301.33864856356	0.56138001648642	0.138366600317134	4.05719310295798	4.96660163748813e-05	8.6983086504458e-05
ARHGAP28	334.885734042673	-0.961773337935569	0.144582820186702	-6.65205822305593	2.89022314949059e-11	8.28574536290375e-11
ARHGAP29	2826.36049866732	-1.20854995944302	0.121957931873253	-9.90956423153376	3.78292501236558e-23	2.26566270429044e-22
ARHGAP30	2101.05214434871	-1.13504720881572	0.115022902248031	-9.86801051470731	5.72895792495611e-23	3.39882154476286e-22
ARHGAP31	2422.81865929734	-2.16903772794981	0.124089080773826	-17.4796824541174	2.04635441211091e-68	9.5687808844686e-67
ARHGAP32	2368.84447460317	0.554833048378815	0.103109623324695	5.3810016028439	7.40725349753932e-08	1.65014961627944e-07
ARHGAP33	471.462981296306	1.34061256880797	0.158142490063024	8.47724459298508	2.30589842608051e-17	9.86277506655758e-17
ARHGAP39	830.303941910608	1.04246122773707	0.11987644824223	8.69613041613155	3.43393752449607e-18	1.53517859420381e-17
ARHGAP40	487.830975039985	3.69770110500616	0.234714898810715	15.754011031009	6.44598646039319e-56	1.81339224793297e-54
ARHGAP44	1333.04681032638	-1.6209836312577	0.146660761330788	-11.0526061405179	2.12941842555367e-28	1.6948407376704e-27
ARHGAP6	280.328739450505	-2.40322055653736	0.128674036157316	-18.676810243204	7.64533983301581e-78	5.01512552742994e-76
ARHGAP8	125.921695172956	0.610125710709936	0.12827327884475	4.75645213254723	1.97024929476013e-06	3.88686152918685e-06
ARHGEF10	1571.71070446479	-1.05232324333071	0.10670526612729	-9.86196165871871	6.08487812083511e-23	3.60379966069657e-22
ARHGEF15	697.148474840895	-2.41282516337839	0.125508243437267	-19.2244357605435	2.3113949876279e-82	1.87087824700338e-80
ARHGEF16	1793.82563444929	1.78956752187816	0.106096510003	16.867355220521	7.82210688046825e-64	3.08449519465986e-62
ARHGEF17	3197.20854959648	-0.611060876443077	0.0909615592386221	-6.71779245604249	1.84498216334899e-11	5.36253635508471e-11
ARHGEF19	1757.51330664844	1.59482478007196	0.122574317411031	13.0110843262868	1.05829654794188e-38	1.4084502423138e-37
ARHGEF2	5721.08209214776	-0.535402691951586	0.0943263229461661	-5.67606872852609	1.37825421921488e-08	3.23823063115824e-08
ARHGEF26	1153.06157586163	-2.69618706039367	0.140709013283468	-19.1614381870621	7.76964473382825e-82	6.11020754323391e-80
ARHGEF28	1005.75414593067	-0.539438851446215	0.150870109049606	-3.5755184035086	0.000349534585038265	0.000565903402914332
ARHGEF3	1945.25468952457	-0.894193825916607	0.0717486549590086	-12.4628653516568	1.19016189753607e-35	1.36366149203615e-34
ARHGEF33	46.6521531812361	0.579479351760589	0.202456958796908	2.86223479402299	0.00420665148258864	0.00611021756433093
ARHGEF35	271.128331054654	0.665569470463008	0.154086063424277	4.31946573020274	1.56407393580046e-05	2.86543313638838e-05
ARHGEF37	464.710271706151	-1.32842518405811	0.147117114120798	-9.02971209024218	1.7212404826848e-19	8.32123280504376e-19
ARHGEF38	870.574676385583	0.533050159173658	0.138169446475289	3.8579452460135	0.0001143442543274	0.000193784599503556
ARHGEF39	318.436866673856	2.45149225092708	0.126244216619782	19.4186499513906	5.36826613428544e-84	4.55841543341379e-82
ARHGEF40	1650.53580342962	-0.561372101663671	0.104954177580458	-5.34873517762855	8.85710296579208e-08	1.96145859439245e-07
ARHGEF6	1376.90253040819	-1.46364925464906	0.11093936876277	-13.1932358275708	9.59754634204539e-40	1.32178745194279e-38
ARID3A	915.919083207184	0.674058919843308	0.131595527837859	5.12220233406279	3.01987587782241e-07	6.40093446017457e-07
ARID4A	1228.5714579255	-0.6421573203101	0.0721317264606819	-8.90256412565047	5.45711304013429e-19	2.55347875552734e-18
ARID5A	1364.77629174878	-1.05227720363167	0.0941473111186588	-11.176922539035	5.28924636626099e-29	4.36544179817641e-28
ARL11	276.439132560029	-0.869200732263097	0.135703848508015	-6.40512956573786	1.50241738057959e-10	4.09833641399332e-10
ARL13B	631.978514240618	-1.11689118111731	0.0731545879493008	-15.2675479751368	1.25815755573054e-52	3.14903412818562e-51
ARL15	854.61682370837	-0.55545797276755	0.0810191758983222	-6.85588277847507	7.08734764088587e-12	2.11870364357454e-11
ARL16	1230.86452471273	0.724861472682812	0.091625963440033	7.91109250553438	2.55139849707045e-15	9.55721423489907e-15
ARL17A	43.9113809082237	0.520809333380189	0.116202241610115	4.48192157194026	7.39739308497552e-06	1.39169930255738e-05
ARL4C	4473.00747288021	0.793605839490919	0.119531664167226	6.63929382243566	3.15189542973122e-11	9.01723535405329e-11
ARL6	211.644019908615	-0.887856872030718	0.084666379755041	-10.4865340244792	9.96157901083945e-26	6.87389786219751e-25
ARL6IP1	10371.979344698	0.579275623183765	0.0781132458398306	7.41584371454178	1.20852945418643e-13	4.04626419337067e-13
ARL9	51.7296131766822	2.47674243500489	0.220669944894016	11.2237415756569	3.11793522435613e-29	2.61230880389305e-28
ARMC1	2218.82932711325	0.613013558762971	0.0859955345102691	7.12843477575883	1.01516683172306e-12	3.19629757003614e-12
ARMC10	1702.32965866081	0.568786884075305	0.0774839670558749	7.34070422162489	2.12472896003369e-13	6.99366790388259e-13
ARMC2	179.694098021095	-0.90648023590805	0.112646206600743	-8.04714391422807	8.47485050974393e-16	3.27289078977025e-15
ARMC3	280.501808978012	-1.25133512294914	0.256257000321739	-4.88312561755602	1.04417302987028e-06	2.10308482340434e-06
ARMCX1	630.87901564653	-1.03224200332291	0.111696889747522	-9.24145699720181	2.43163216620695e-20	1.23798526296402e-19
ARNT2	1193.97582570055	-0.53912433448325	0.18807907955388	-2.86647688707348	0.00415068466740298	0.00603145684845403
ARPC1A	7019.8738760067	0.639980106224154	0.0942354991090357	6.79128473107211	1.11139327854551e-11	3.28481622215426e-11
ARRB1	3070.71410547121	-1.2393372268781	0.112546539103919	-11.0117755441042	3.35329156348924e-28	2.64461017266408e-27
ARRB2	2924.93638946781	-0.894202970155542	0.0767632173735063	-11.6488469445545	2.32584498247208e-31	2.17955452961381e-30
ARRDC2	2400.08841296588	-0.608580953365312	0.101759218721006	-5.98059773860746	2.22320279459638e-09	5.5826106458651e-09
ARRDC4	1233.82791114616	-1.16483368947323	0.12148608979671	-9.58820628289554	8.96296101502392e-22	4.95234903828128e-21
ART4	93.6686765639257	-2.28279128322634	0.215363637177722	-10.5997062138328	2.98917752507393e-26	2.14368943650509e-25
ARTN	112.09606127263	2.67775033523037	0.217254595272458	12.3254025162147	6.61125362252653e-35	7.28553832718071e-34
ARX	174.085683464795	1.59677528048038	0.313640836835922	5.09109494984456	3.56001688060743e-07	7.5044461840523e-07
ASAH1	19121.5246847231	-0.795417109040366	0.10316845437855	-7.7098868431409	1.25929344350505e-14	4.50967155279517e-14
ASAH2	43.5447893720031	1.08508508883908	0.147360415971096	7.36347737408609	1.79180178895808e-13	5.92631829501372e-13
ASAH2B	189.317729077913	1.05301227623371	0.0842503624310109	12.4986082652876	7.59696128352918e-36	8.79912478036212e-35
ASB16	76.2131206572774	0.939719281443661	0.127451988577737	7.37312373019975	1.6667565986464e-13	5.52697127021197e-13
ASCC3	2518.44498488852	0.599634775324031	0.0768806397584412	7.79955496218661	6.21258774725649e-15	2.26583470381494e-14
ASCL2	153.376479382846	1.35692659730251	0.215754279677615	6.2892221620357	3.19060589829149e-10	8.51053695090624e-10
ASCL5	47.1931470344136	1.18457005127623	0.209696267605811	5.64898014066228	1.6140249829941e-08	3.76850873644085e-08
ASF1B	863.079751586622	2.39509053434655	0.134945171615134	17.7486197222186	1.76642322348793e-70	8.95570103893643e-69
ASGR1	197.036556533616	-1.14072041941565	0.149806283784777	-7.61463665338964	2.64434281093338e-14	9.26917919211706e-14
ASIC1	175.578430560921	1.34690341947134	0.166079490824111	8.10999246678686	5.0622900252569e-16	1.98772074438527e-15
ASIC3	104.528376117742	1.01808336093628	0.198010925797047	5.14155144135722	2.72479024960372e-07	5.79944976853223e-07
ASNS	1873.9417221107	1.71213921432906	0.135295705895023	12.6547934614977	1.05252007746117e-36	1.27565064729773e-35
ASPA	81.676253165298	-2.66272627930888	0.174622137276094	-15.2485035451082	1.68449607934609e-52	4.1858366668275e-51
ASPH	19741.6127759488	1.1323202247013	0.164658619424477	6.87677467878111	6.12228281903554e-12	1.83774705049384e-11
ASPHD1	522.302858448644	2.86482995428439	0.216491207002712	13.2330083699358	5.65766617899358e-40	7.88597760155591e-39
ASPHD2	289.741755634355	1.31259523092822	0.150360503011825	8.72965442809802	2.55451937128113e-18	1.14870378875576e-17
ASPM	926.534825481461	3.63631196062901	0.166036287673413	21.9007062346605	2.55785417902474e-106	8.42934754568606e-104
ASPN	1514.79029004445	0.668434300810924	0.186160607696204	3.59063235280014	0.000329876668604717	0.000535329226188051
ASPRV1	46.4489033096366	-1.03762020600123	0.115621852044521	-8.97425692162147	2.85270802556315e-19	1.36246831545271e-18
ASPSCR1	2070.78831628829	0.566421863496807	0.112018260383017	5.05651365732764	4.26990305051744e-07	8.92880013932797e-07
ASS1	7329.02502683253	0.850467236129555	0.159341344342797	5.33739212278712	9.42929698992963e-08	2.08477058130234e-07
ATAD2	2174.25929579433	1.82800644999525	0.127356807162759	14.3534255507764	1.01402284526319e-46	1.94391831042767e-45
ATAD3A	1237.12633829731	1.24116220141017	0.0915299074134346	13.5601819829657	6.89647768894862e-42	1.06652678986299e-40
ATAD3B	1283.03148037318	1.50445122787694	0.122238890462254	12.3074679603829	8.25732463153749e-35	9.07060557342146e-34
ATAD5	359.383336167221	1.49484712306189	0.111263587664288	13.4351871483081	3.7611625918415e-41	5.60368691428184e-40
ATAT1	687.718809788866	1.29933493950179	0.101164340763442	12.8438037523528	9.31811680802984e-38	1.17998220256122e-36
ATF3	3341.63915498591	-1.75034202535742	0.181510214362426	-9.64321501963776	5.25168698501805e-22	2.94047732846419e-21
ATF5	2274.26162047483	0.758068951446818	0.101977945693068	7.4336558389639	1.05636604091195e-13	3.55054938617344e-13
ATG16L1	1821.56046448969	0.650256712874357	0.0593623725993998	10.9540216201017	6.35614888300152e-28	4.96475489219098e-27
ATG9B	316.21154269223	1.86783016640945	0.199670424770796	9.35456599821207	8.3943630728935e-21	4.39101962554493e-20
ATIC	4543.35817216292	1.25699797430203	0.0706826760860436	17.7836783198738	9.45670978519774e-71	4.84778963470081e-69
ATL2	4142.3807233492	0.63962295653917	0.0846810840020545	7.55331564394773	4.24314974215884e-14	1.46823588953051e-13
ATOH8	1891.20545733112	-1.49690418324961	0.229957318099204	-6.5094870457823	7.5407857778728e-11	2.0991958155981e-10
ATP10A	1305.67030854946	-0.968371960685254	0.156957518877331	-6.16964365652388	6.84440669405502e-10	1.78410180597663e-09
ATP10B	725.001502707224	5.4769680175291	0.274953582533911	19.9196095830234	2.75127564068989e-88	2.97503172990538e-86
ATP13A1	3907.94771539369	0.525414838198214	0.0671000486025348	7.83031978576488	4.86630608307547e-15	1.78991609077458e-14
ATP13A4	2065.12983969903	-1.33567300251969	0.235386094888654	-5.67439212223438	1.39181991912949e-08	3.26843900588247e-08
ATP1A2	148.276957559905	-2.30219658572996	0.208030870308445	-11.0666103656467	1.82161107413815e-28	1.45319417159344e-27
ATP1A3	134.511779134979	1.65834515786537	0.219171979185803	7.56641046919373	3.83678403161981e-14	1.33095057096867e-13
ATP1B1	29494.8105181834	1.30556261566766	0.147943160945769	8.82475815253293	1.096966108927e-18	5.042683988902e-18
ATP1B2	127.330719184734	-1.53364124807295	0.155697400659485	-9.85014034644724	6.84483284874253e-23	4.03833467431566e-22
ATP1B3	4086.39200238027	-0.532344208101459	0.0955475889503626	-5.57150854301529	2.52542978898036e-08	5.81992569252035e-08
ATP2A1	68.1427840282373	1.74077345769993	0.163112625232528	10.6722177711157	1.37309323069965e-26	9.99210484022811e-26
ATP2A2	19066.5282780835	0.740472923844866	0.078758081405308	9.40186594991078	5.36038775419696e-21	2.82855992778651e-20
ATP2A3	4522.34208486332	0.659315779943107	0.168152606041513	3.92093703133175	8.82053114818605e-05	0.000150945810610835
ATP2B4	9360.69710753877	-0.570791823777767	0.11195626813574	-5.09834628540601	3.42633598875882e-07	7.23476985818625e-07
ATP6V0A4	403.683515450664	2.04792116852573	0.281508238416357	7.27481788826659	3.4688809249533e-13	1.12706058409105e-12
ATP6V0D1	6018.32643191331	-0.551506671448217	0.0724624690642533	-7.61092850644089	2.72133743118974e-14	9.52846733748979e-14
ATP6V0D2	200.053348624001	-1.50031144981073	0.215862918027061	-6.95029726978232	3.64517280882631e-12	1.10934117957267e-11
ATP6V0E2	1725.33455743094	0.563770300557	0.111026307930212	5.07780823362485	3.81813772195294e-07	8.02411846485736e-07
ATP6V1B2	5736.08177991919	-0.632423463956979	0.0704449513252921	-8.97755555308217	2.76848883849458e-19	1.32361499183432e-18
ATP6V1C2	497.215655375141	3.03259531529858	0.221704505292599	13.6785461860428	1.36392418687609e-42	2.18243637809849e-41
ATP6V1E2	341.552469596985	0.634172092332726	0.0941433652285309	6.73623776665819	1.62540231624477e-11	4.74324129435881e-11
ATP8A1	2792.36391874816	-0.798245519095677	0.158926500299062	-5.02273389015405	5.09411035109799e-07	1.05819572819372e-06
ATP8A2	254.78053483283	-0.871391120786426	0.21472716381263	-4.05813174874697	4.94668599641684e-05	8.66562218407866e-05
ATP8B1	3435.7264677985	0.6517772210653	0.125889955201836	5.17735684328687	2.25051509559677e-07	4.82188536194348e-07
ATP8B3	233.373788694132	1.38564125349905	0.20263732265292	6.8380357347713	8.02863731968746e-12	2.39388989965089e-11
ATR	1398.14040879977	0.541070109357563	0.0701083434620765	7.71762792612897	1.18514559004273e-14	4.25294273056299e-14
ATXN1L	2357.59470967286	-0.630059875716861	0.0691914967701412	-9.1060304391154	8.54513616647031e-20	4.2135101417925e-19
ATXN2L	6650.75256742774	0.634938950062381	0.0625031378438445	10.1585131877489	3.03671879660934e-24	1.93960428536548e-23
ATXN7L3	3756.5264498909	0.621362083290519	0.0576272071630405	10.7824431181012	4.16669607079975e-27	3.11736434140212e-26
AUNIP	124.718739366833	2.36140007856192	0.161810698188968	14.593596746021	3.08495082580011e-48	6.27001532744483e-47
AUP1	7191.77558354299	0.679415950970577	0.0700203675997746	9.70311888183752	2.92420395935874e-22	1.6601274405859e-21
AURKA	1072.03590536931	2.65636487043752	0.154666073984784	17.1748386831028	4.09790386400159e-66	1.77802781760646e-64
AURKAIP1	3415.23819084415	0.645511881920119	0.0884091616930412	7.30141389827167	2.84759281342778e-13	9.31101633136165e-13
AURKB	638.248941213216	3.48358644324746	0.174542076050034	19.9584336458154	1.2661912520386e-88	1.43650435405461e-86
AVEN	513.078830746924	0.787947232694663	0.0871516533297969	9.04110481659981	1.55096227294644e-19	7.50589818875932e-19
AVIL	423.680350172023	0.682953476042503	0.16986507773458	4.02056435113544	5.80588864801899e-05	0.000101144499404948
AVL9	3637.51441046819	1.01980386939027	0.0757925763478406	13.4551946711774	2.86982510911252e-41	4.29883650814138e-40
AVPI1	1379.54546510942	-0.507064484608079	0.153610934724864	-3.30096607716303	0.000963525315974844	0.00149558751804506
AVPR2	45.2682140253667	-1.91843560373687	0.197765736472571	-9.70054589816647	2.99889773069862e-22	1.7018345014596e-21
AXIN1	2340.4521587172	0.579951578163485	0.0725248934224718	7.99658642426612	1.27915995573745e-15	4.88140417627848e-15
AXIN2	887.496807729729	-0.82358624947976	0.156481397102893	-5.26315756842469	1.41602119214579e-07	3.09232396978383e-07
AXL	3077.38596776544	-0.977489915274799	0.12826042133097	-7.62113444764408	2.51455863018804e-14	8.83799035054157e-14
AZGP1	4886.73525529839	1.4576207556892	0.331554266685743	4.39632633975656	1.10098368607696e-05	2.04162851004706e-05
AZIN2	401.491602355238	1.31185818791409	0.124782908431216	10.5131239879476	7.51617294105726e-26	5.23033432263316e-25
B2M	158251.874975854	-0.815532974736818	0.108590801229429	-7.51014787167625	5.9060612099525e-14	2.02291000264669e-13
B3GALNT1	794.054422132765	-1.31598782539048	0.143428046983785	-9.17524747122334	4.50538411349713e-20	2.25938483749687e-19
B3GALNT2	550.379894651472	0.795746512901666	0.09175831336249	8.67220073845603	4.23847591770283e-18	1.88208999605149e-17
B3GALT2	143.48854269268	-0.533010186694057	0.251010343674982	-2.12345905308277	0.0337154032408972	0.0438750372562296
B3GAT1	284.803579913501	2.32724477812417	0.263847267645598	8.82042402368233	1.14027094602878e-18	5.23292114190464e-18
B3GAT3	2067.05071573204	0.79849414567741	0.0817768715657886	9.76430291827721	1.60209948723269e-22	9.25486602787464e-22
B3GNT2	1993.59948458901	-0.880728342377434	0.0785190382543195	-11.2167489816265	3.37448695416332e-29	2.82042716984146e-28
B3GNT3	2069.52276823405	4.40213718320584	0.181828522763505	24.2103775375851	1.7298162142601e-129	4.78847724431482e-126
B3GNT4	113.893234189545	2.12482916682779	0.185500734636102	11.4545593094069	2.23095020724577e-30	1.99216656893475e-29
B3GNT6	796.822093873558	5.73848599463031	0.335127983968212	17.1232671371741	9.95291928427479e-66	4.1999498723673e-64
B3GNT8	952.031678164163	-0.526152476461895	0.172110445926414	-3.0570630017823	0.0022351729132596	0.00334021035331744
B3GNTL1	421.772046145177	1.2084154401342	0.0937303002430086	12.8924737998408	4.9625998512934e-38	6.38358220648252e-37
B4GALNT1	270.390407164414	2.56172610327411	0.23812702301375	10.7578135016041	5.4446667855914e-27	4.05813855570116e-26
B4GALNT2	337.983678301317	3.41912826953816	0.377411809476216	9.05940986394501	1.31158219054203e-19	6.38761755780867e-19
B4GALNT3	3428.65084605873	0.979418969354896	0.160839878769211	6.08940380240068	1.13331938130272e-09	2.90594174816801e-09
B4GALNT4	529.084169155171	4.81777590581119	0.264012914475214	18.2482584815505	2.13610970538e-74	1.22173117488284e-72
B4GALT2	2894.38491734647	1.25159812915223	0.0816340539806621	15.3318139688213	4.68712292995516e-53	1.19035721969742e-51
B4GALT3	3212.4880615797	1.00412496235033	0.0726630624244013	13.8189188405736	1.95991346036469e-43	3.268332795772e-42
B4GALT4	1549.56503059321	1.03303777265293	0.107596119176826	9.60106907717759	7.91194646591743e-22	4.38387714310501e-21
B4GALT7	1490.96580697039	0.738053172176246	0.0740990623904815	9.96035777466267	2.27243454525703e-23	1.37950730442555e-22
B4GAT1	1150.27484870519	-0.81935714770255	0.0808914412810529	-10.1290956710208	4.10427603550853e-24	2.60345025698779e-23
BAAT	229.850274780493	1.80642532283481	0.308458487294496	5.85629962293808	4.73294013284648e-09	1.15678305454226e-08
BACE1	1755.78903074822	-0.608796582762223	0.0867535682459245	-7.01753939430408	2.25809505171953e-12	6.95776794542521e-12
BACE2	5037.27226323664	1.45485311675035	0.171166025066799	8.49966058499388	1.90145845441816e-17	8.16571097350349e-17
BACH2	220.092012417234	-0.743715744064809	0.138299426471514	-5.37757648776651	7.54951441250261e-08	1.68048936930603e-07
BAG2	856.089331750142	0.572146773487618	0.144075404449075	3.97116201530323	7.15229166105978e-05	0.000123285942875314
BAIAP2L1	4295.18138612803	1.23428597360066	0.103731824385293	11.8988167894949	1.20036981348282e-32	1.19355736985745e-31
BAIAP2L2	304.38760204533	3.71282844391019	0.24250772709868	15.3101449109677	6.541802072302e-53	1.65228252705715e-51
BAK1	1552.70382920601	0.801838904912084	0.0855812538481964	9.3693287823801	7.29952445897954e-21	3.82844706467358e-20
BAMBI	1216.02854762059	1.1775686847901	0.231534421271794	5.08593356582508	3.65822098566072e-07	7.70441823836428e-07
BANF1	5175.86075634803	0.600064079965109	0.0795167655761243	7.54638440858923	4.47507899839872e-14	1.54616995548769e-13
BANK1	675.350847514664	-0.858949373045435	0.136328915138164	-6.30056633381792	2.96560058910354e-10	7.93636460823321e-10
BANP	606.75278455376	0.581976542434265	0.0709576696559917	8.20174260591889	2.36927164339775e-16	9.48051136636838e-16
BARD1	621.057612991052	1.09513093537236	0.0941301084503761	11.6342257902496	2.76083775362542e-31	2.57151785652284e-30
BARX2	515.514976880155	3.91909575857597	0.245887070131633	15.9386004171668	3.41926308376617e-57	1.01557983567398e-55
BASP1	4243.77792889522	1.8155444372244	0.188036188033869	9.65529271895991	4.66824147726107e-22	2.62335080336055e-21
BATF	629.740899434812	1.15005532598191	0.139001886300855	8.27366704573159	1.29900591700242e-16	5.28188628003246e-16
BBC3	500.714150808925	0.712156400031176	0.10178486034638	6.99668298023565	2.62093408893536e-12	8.04175320881274e-12
BCAN	80.7804906970619	2.85893847849015	0.229488180911107	12.4578898448699	1.26678267616717e-35	1.44905281163882e-34
BCAS1	1367.78589190518	2.17409220111641	0.271505831170525	8.00753409878305	1.17031301936596e-15	4.47961905449233e-15
BCAS4	793.246348775718	0.842037122109156	0.11927928280059	7.05937445580443	1.67253806991865e-12	5.18468072245109e-12
BCAT1	4656.87517103669	0.601768502868513	0.201959786850115	2.97964516725856	0.00288582454649088	0.00425873734385118
BCCIP	2332.17875725735	0.534177298264499	0.0713838001525412	7.4831726123155	7.25494902080162e-14	2.46600563351953e-13
BCHE	199.497341597619	-2.36949165042051	0.215334438740146	-11.0037747063761	3.66463649475178e-28	2.88850989315828e-27
BCKDK	3000.94352259667	0.619321522967576	0.0694315614308847	8.91988470667014	4.66773883131762e-19	2.19375800218225e-18
BCL11A	385.149872913034	0.809887047873546	0.16558302227208	4.89112372005609	1.0026191555708e-06	2.0217441334871e-06
BCL2A1	559.242412462963	-1.24392399899013	0.153678601229565	-8.09432145424046	5.75844373652544e-16	2.25212262665297e-15
BCL2L12	784.024586231342	1.02698060481582	0.0898516455398658	11.4297361906429	2.9700978361276e-30	2.63351211722243e-29
BCL2L14	159.515311420684	1.3763146374941	0.179176533374366	7.68133310525925	1.57441498261764e-14	5.60624588999505e-14
BCL2L15	629.194789280312	3.49767022158707	0.200403441350987	17.4531445069412	3.25793057870279e-68	1.51318849462501e-66
BCL2L2	2114.75257739768	-0.932918829867912	0.0731624995118111	-12.7513252840317	3.06490091135969e-37	3.81143697341685e-36
BCL6B	759.083285362147	-1.74347886972846	0.111009308707262	-15.7056997294354	1.38243903124504e-55	3.84996753148142e-54
BCL9	2389.10776560487	1.33469384063652	0.096664927932699	13.8074260145911	2.29900454929917e-43	3.81541030777576e-42
BCO1	125.056222524699	2.51199122486932	0.231356217857147	10.8576776026844	1.83352893529e-27	1.40131827682766e-26
BCO2	82.3324172120014	-1.14406117026741	0.170093315251229	-6.72607955566994	1.74295293640176e-11	5.072374178456e-11
BCS1L	937.27122516994	0.792902180535323	0.0634811804022793	12.49035029769	8.42817333516443e-36	9.73742463539323e-35
BDH1	1054.24698644937	1.32424367068611	0.121799306542964	10.8723416271586	1.56141118905654e-27	1.19864072477713e-26
BDKRB1	68.9234431639861	0.764946714678095	0.219742759828826	3.48110088029279	0.000499357378347278	0.000797646332799154
BDKRB2	797.062082363702	0.522381953079406	0.161489250054539	3.23477849394301	0.00121737133933862	0.00186844496648768
BDNF	146.228849577049	-2.37403505447093	0.241892217981963	-9.81443336324259	9.75846811611658e-23	5.70143339785435e-22
BEAN1	457.155956376829	2.89085564329265	0.200397909972252	14.4255778101325	3.57265327825761e-47	7.01405588998065e-46
BEND3	434.048402982071	0.730941254571465	0.0905867815592141	8.06896151944275	7.08986047664466e-16	2.75184405096014e-15
BEND6	118.693760134024	1.74216124811249	0.1831623589597	9.5115680864091	1.87809827041274e-21	1.01621415796649e-20
BEND7	544.572197731712	-0.664054724666062	0.158088300222375	-4.20053048664556	2.6629030630057e-05	4.77549122765768e-05
BEST1	192.060083417467	-1.01248095605633	0.106341538809618	-9.52102976306332	1.71471371816325e-21	9.30354863704332e-21
BEST4	63.0425551224919	1.2967765102603	0.178117610978889	7.28045083882244	3.32706414055956e-13	1.08276263271772e-12
BET1	1620.08237299661	0.981475081880992	0.10194640274017	9.62736355085005	6.12815864045375e-22	3.41602270408862e-21
BEX4	1416.80641545875	-0.91284746847836	0.125561695537371	-7.27011103642405	3.59192127642003e-13	1.1662158664539e-12
BEX5	183.714955241292	-1.2348855909821	0.189582444850495	-6.51371276468102	7.33156329219288e-11	2.04383016167657e-10
BGLAP	42.2537729447006	1.10731568360876	0.179294585392837	6.17595718901724	6.57638068754821e-10	1.71742802068594e-09
BHLHA15	145.868817750507	2.92964138879207	0.216679746570857	13.5206055718458	1.18198791397724e-41	1.79976839574907e-40
BHLHE41	1147.57811779314	-1.02667410432478	0.149072073395015	-6.88709884382078	5.69416598884009e-12	1.71295265054413e-11
BHMT2	763.516543026779	2.90204194729226	0.295123067384175	9.83332808585423	8.09001449470037e-23	4.74868068791975e-22
BICD2	1896.61571296539	-0.600651846503067	0.0705891595981649	-8.50912307105412	1.75253740844886e-17	7.53552975158142e-17
BIK	348.435156581827	2.0233708916997	0.163772398418728	12.354773522498	4.59047102691388e-35	5.07887365975339e-34
BIN2	747.43175359857	-0.816720530242323	0.124415451837063	-6.56446219647956	5.22209900251578e-11	1.47177911410753e-10
BIRC5	1835.16343757081	3.70349865661693	0.174914682147157	21.1731720353877	1.68804760007792e-99	3.54004042919371e-97
BLACAT1	229.036219917405	2.94109298121385	0.189378170447366	15.5302639911777	2.16486761762779e-54	5.85233060460668e-53
BLK	161.81380650175	1.23149312883099	0.230611465297689	5.34012100066794	9.28845655194123e-08	2.05435485994597e-07
BLM	391.757786372513	2.07368296047683	0.129410803639438	16.0240327867408	8.68314412399963e-58	2.64139335868745e-56
BLNK	522.295492997573	0.54031839696556	0.115489696887646	4.67849870184705	2.88982999875632e-06	5.61929432604472e-06
BLOC1S4	832.634322141432	0.893269004958653	0.0803697105545431	11.114498220725	1.06648486936217e-28	8.62724551539558e-28
BMF	2156.83945079609	0.963632718341415	0.110332529225777	8.73389493654683	2.46049675758514e-18	1.10714355077165e-17
BMP2	1491.14431477801	-1.78569821676798	0.185041499070777	-9.65025805419444	4.90321871650656e-22	2.74870191393954e-21
BMP5	797.278681171419	-0.936322652348644	0.204843775371792	-4.57091093273016	4.85608660180384e-06	9.26310565815421e-06
BMP7	341.089114571465	0.821517241570378	0.270038886184718	3.04221830113914	0.00234841512910195	0.0034992371409086
BMP8A	63.4905679070695	2.34246371813496	0.177714622329389	13.1810409713685	1.12823227768666e-39	1.55227265958857e-38
BMP8B	394.256260827793	1.23000550743509	0.126471982898713	9.72551769367099	2.3470842547753e-22	1.34018123640037e-21
BMPER	182.708541437825	-2.19219853489217	0.244324421782048	-8.97249042442321	2.89884509876e-19	1.38354879351507e-18
BMPR1A	1344.24494418293	-0.52922111383366	0.0618837184207183	-8.55186351659954	1.21116944240337e-17	5.2452428824484e-17
BMPR2	5545.8867203452	-1.4145645523319	0.0709701765748801	-19.931816723598	2.15592336466468e-88	2.40646252341321e-86
BMX	82.9425821091153	-1.74838270208345	0.223397864275355	-7.82631789142102	5.02366120655399e-15	1.84583208813151e-14
BNC2	394.894989715551	-0.516663687327856	0.148573287237501	-3.47750054491253	0.000506112021901869	0.00080778326742894
BNIP2	2901.91258179753	-0.919935471749982	0.0592681776834363	-15.5215751134369	2.47890546239605e-54	6.68821257407869e-53
BNIP3	3759.25670853267	1.17194704663538	0.117264340452424	9.99406163982869	1.61812458996188e-23	9.9055561475729e-23
BOLA1	760.852007175618	0.993650233157217	0.104674437111209	9.4927688228362	2.24977524066307e-21	1.21163965393064e-20
BOLA3	657.612355788934	0.934472483949486	0.100902231844986	9.2611676358665	2.02208661978146e-20	1.03237554055312e-19
BOP1	2852.53259330409	1.7487396054982	0.116296192435016	15.036946342636	4.20504799009432e-51	9.98320226945034e-50
BORA	247.672151431707	1.10036794182427	0.10733483627782	10.2517316836085	1.16242045962136e-24	7.53233220113263e-24
BPHL	928.452016504179	1.29011122489603	0.0947093806053296	13.6217892742024	2.97196049536005e-42	4.67442104730436e-41
BPIFA1	12816.6379973316	4.83456836100495	0.429446420729181	11.2576752946178	2.12284914921759e-29	1.79379457108185e-28
BPNT1	2237.66566908485	0.707562027535035	0.0803795584104464	8.80276082038139	1.33490857278526e-18	6.089805390877e-18
BRAT1	2822.07629405269	0.780049081558879	0.0840249894987655	9.28353679318627	1.63944193920653e-20	8.4386448049675e-20
BRCA1	749.87102761982	1.43779897817219	0.129753344201109	11.0810167323602	1.55101159015907e-28	1.24233515158517e-27
BRCA2	375.358737000025	0.932136808239755	0.115313845810706	8.08347689461253	6.29458862792749e-16	2.45279845718312e-15
BRCC3	1418.66766580245	0.7441309008519	0.0709778298721258	10.483990595268	1.02332524705819e-25	7.0537075420978e-25
BRD9	2409.37513890933	0.682835688019473	0.0841002409559502	8.11930715367542	4.68852543002229e-16	1.84462423186295e-15
BRI3	5484.23769999551	-0.525358537964538	0.0936592801574039	-5.60925235685796	2.03202537822502e-08	4.71662976018993e-08
BRI3BP	1463.11499499168	1.21457711717226	0.0987616904677998	12.2980592112107	9.27765886506243e-35	1.01752833875855e-33
BRICD5	143.014547726506	0.796392290059423	0.150030080879288	5.30821742807825	1.10702539752058e-07	2.43250333816198e-07
BRINP1	384.833837351782	1.21218572771723	0.367170570301542	3.30142398591944	0.000961953967175893	0.00149331593311816
BRIP1	334.394632585322	2.63632497111091	0.141430155139647	18.6404728786998	1.50900955018682e-77	9.80572825546278e-76
BRIX1	2038.93098080976	1.23918419502562	0.0974887909407322	12.7110428087981	5.13451319374241e-37	6.31143846488354e-36
BRMS1	2331.02522012627	0.525991445009342	0.0676719842704449	7.77266176956279	7.68537583898555e-15	2.78975313368474e-14
BRPF3	3303.47123944589	0.676430831054236	0.0880571040692577	7.68172923926974	1.56955304503188e-14	5.59037151216836e-14
BRSK1	231.260559279791	1.07002014732488	0.156888479232525	6.82025954078504	9.08761786566364e-12	2.70033745982504e-11
BRSK2	99.0968062930373	2.00559614444439	0.241786070728579	8.29492012670903	1.08658189761e-16	4.44032478441689e-16
BSPRY	1608.88517240647	0.98286923457019	0.110629471257995	8.88433455745325	6.43045044889017e-19	3.00282944207452e-18
BST1	358.607134232966	-1.19132253817765	0.138838795054989	-8.58061709413283	9.43655147276819e-18	4.11893121837226e-17
BTD	898.982647577987	-0.528472564023517	0.0821922362372029	-6.42971390264124	1.2784433869117e-10	3.50672511261293e-10
BTG2	8430.52115758514	-1.29018967823463	0.144881521663791	-8.90513616518066	5.33205568656652e-19	2.49665029627088e-18
BTK	767.460048412649	-1.39395418297835	0.130899105352637	-10.649073415919	1.7610921908389e-26	1.27619251379064e-25
BTLA	82.1783786221467	0.568363184411736	0.167970773990195	3.38370283657152	0.000715153605404694	0.0011241841058951
BTN3A3	1838.56982360957	-0.790835167246836	0.099364743645399	-7.95891116137806	1.73559793207979e-15	6.58328609973042e-15
BTNL9	596.072165859332	-3.40096465998343	0.210908628570187	-16.1252988227158	1.69437526544966e-58	5.24649844498629e-57
BUB1	1079.67046480055	2.64324258578444	0.153975785146032	17.1666121609808	4.72187916357804e-66	2.02967482928831e-64
BUB1B	672.525901586424	3.40575562922476	0.158843803046243	21.4409096477831	5.55179078718537e-102	1.39713338700787e-99
BUB3	3883.95861092988	0.679987509925135	0.0651246958978842	10.4413157028995	1.60569619251444e-25	1.09480004929027e-24
BVES	158.856168810958	-0.899664099412795	0.152828810096134	-5.88674412139227	3.93877801185335e-09	9.69012201600821e-09
BYSL	1219.59373266228	1.26121944283428	0.0988582952959563	12.7578514181184	2.81868798163712e-37	3.51156258810435e-36
BZW1	7363.25845957014	0.685586764116624	0.0895866104321499	7.65278160217777	1.96677786901264e-14	6.96753838879038e-14
BZW2	4412.4637152056	1.31484661209245	0.0920857929772518	14.27849584156	2.97963360780205e-46	5.59580851636203e-45
C10orf95	170.387110527029	-0.554087752803078	0.16425972815025	-3.37324162801639	0.00074288730020829	0.00116605841712213
C11orf16	136.984727710144	-1.16033969375309	0.274682822491651	-4.22428924833244	2.39696037500187e-05	4.31814767023309e-05
C11orf21	114.800516733678	-1.31198781498085	0.170043004028689	-7.71562360048342	1.20392124030569e-14	4.31808082069734e-14
C11orf24	2390.9138727849	1.03423168000031	0.0822216947499103	12.5785740995255	2.76984261359169e-36	3.28512353168146e-35
C11orf80	1049.77491222747	1.44033744280027	0.0928296651333164	15.5159176835524	2.70736252963733e-54	7.27623393644861e-53
C11orf96	1769.97730310085	-1.77878898816374	0.16065119495976	-11.0723669911655	1.70827917078221e-28	1.36593252471384e-27
C11orf98	195.029019579806	0.89308620718282	0.0936967111431136	9.53167081626492	1.5477187715232e-21	8.43052952249218e-21
C12orf73	354.877466700835	0.504491840610069	0.084622418800823	5.96168069595717	2.49656634844074e-09	6.24299454900962e-09
C12orf75	893.225747260598	0.595315315588522	0.210453584605549	2.82872499750629	0.00467338377167858	0.00675060580085611
C14orf132	1123.02659548992	-2.63726450297304	0.151758266713136	-17.3780615718166	1.20973942206343e-67	5.50789583578289e-66
C15orf48	2824.65150953422	3.04590032820909	0.223077290906127	13.6540134400809	1.91059316146141e-42	3.02568878121137e-41
C15orf62	133.786841406574	0.936945801527114	0.123461782087125	7.58895413372475	3.22497882825822e-14	1.12435596881416e-13
C16orf54	381.622037939151	-1.04792194119041	0.156473479801743	-6.69712172643031	2.12564555396514e-11	6.14474939691551e-11
C16orf74	201.727279291911	1.72465927680418	0.221025461761883	7.80298913553317	6.04577566755091e-15	2.20674000565855e-14
C16orf86	80.5498801911563	-0.948710410650195	0.11296986834867	-8.39790666766203	4.54508213630397e-17	1.9080522247068e-16
C16orf87	485.066115960868	0.659746963800008	0.0690085943725283	9.56035939869321	1.17348476704881e-21	6.43510406526252e-21
C16orf91	577.225673005171	0.644187431776373	0.0875284089343979	7.35975256055652	1.84251441604983e-13	6.08645394571496e-13
C16orf95	47.4108714208481	0.536478711957583	0.0981241635413298	5.46734558131157	4.56824876090304e-08	1.03332458080828e-07
C17orf58	601.719658548354	1.01983730551752	0.0959489768708451	10.6289544586838	2.18548784555022e-26	1.5771291590334e-25
C17orf75	925.955802469942	0.551573030296061	0.0729169139335033	7.56440447821296	3.89645540812334e-14	1.35063459313386e-13
C17orf97	200.801941217142	-0.607975513674265	0.148096025245963	-4.10527907595438	4.03827059732217e-05	7.12657189054395e-05
C19orf18	32.7508710786451	0.624372320530619	0.162323587666002	3.84646698306922	0.000119833270256255	0.000202492039264659
C19orf38	150.244561111819	-1.03298591863622	0.135323461054814	-7.63345772111018	2.28539677310279e-14	8.04889993295567e-14
C19orf73	33.6559143833468	0.602044503761811	0.129613946700627	4.6449052674275	3.40232539754213e-06	6.57887480125462e-06
C1GALT1	2537.0742924945	0.631300799449821	0.106130508859692	5.94834422479233	2.70868496663637e-09	6.75755382538103e-09
C1GALT1C1	1599.76461147057	0.535306773045464	0.0726976209165804	7.36347030750458	1.79189668843526e-13	5.92631829501372e-13
C1orf109	770.498264979665	0.642529514322383	0.063652293789829	10.0943654355007	5.85082504515927e-24	3.67929438664468e-23
C1orf112	415.58496904991	1.70812173851385	0.0957579041179454	17.8379190130347	3.58811851297024e-71	1.85310254992616e-69
C1orf115	1349.99040886223	-1.56138196551092	0.147801158248075	-10.5640712428669	4.37275608294453e-26	3.10535233165907e-25
C1orf116	12198.6898642076	-0.63067165638548	0.191507674821691	-3.29319259383565	0.000990565960176425	0.00153497799538758
C1orf122	1687.97494272724	0.78597269890583	0.0852717617336043	9.21726821314271	3.04765490087245e-20	1.54288922761432e-19
C1orf127	67.2504579344599	0.742597095691247	0.203935507636191	3.64133300913933	0.000271230030789822	0.00044364155709784
C1orf131	619.678649478109	1.02154470698135	0.0633439501226012	16.1269498508407	1.64969067985151e-58	5.13109408984824e-57
C1orf159	607.741086175389	0.97303679787051	0.0937062748432892	10.3839022466508	2.9352652820213e-25	1.9741013978842e-24
C1orf162	1202.25753313323	-1.80513138671671	0.125800597172189	-14.349147995267	1.07854088452101e-46	2.06189010810156e-45
C1orf198	6057.90905150742	-1.20692060355781	0.0864295978164673	-13.9642047868914	2.57766443271148e-44	4.46526325571458e-43
C1orf21	2142.59931160899	-1.09719104333803	0.13407661859197	-8.18331380117114	2.76142826212733e-16	1.10019944087808e-15
C1orf226	1064.72779567902	0.996795816901904	0.128565900815469	7.75318969166333	8.96126002670221e-15	3.24014629126398e-14
C1orf35	1057.43764065515	0.949840937148892	0.0816855060050737	11.6280229333451	2.96894318077994e-31	2.75978123338987e-30
C1orf53	186.779648754006	1.12643691044609	0.140854143681372	7.99718688428661	1.27293959009134e-15	4.8616878770569e-15
C1orf54	378.913894594032	-0.639631217821003	0.105427083302989	-6.06704840712278	1.30282299582027e-09	3.32639237873979e-09
C1orf56	512.402560141594	1.21755863779186	0.110816502671896	10.9871599304734	4.40571872997093e-28	3.45493217799023e-27
C1orf74	278.944611531963	1.20496937603016	0.0744214767644001	16.1911511087692	5.82289933470748e-59	1.85702188229692e-57
C1QA	11487.5981643763	-1.53519062011739	0.14853324055239	-10.3356704156462	4.86001736713505e-25	3.2247123863143e-24
C1QB	13998.0471984184	-1.56130515355165	0.15596457518408	-10.0106396065189	1.3686479626278e-23	8.40437287077703e-23
C1QBP	3381.44901077815	0.67191593899859	0.101695224100493	6.60715333430622	3.91780204296393e-11	1.11324775357552e-10
C1QC	10874.6018185824	-1.07064398071864	0.150232441975836	-7.12658309109323	1.0289113618338e-12	3.23736352787942e-12
C1QTNF1	1170.49250353759	-0.638166184290195	0.137726307854358	-4.63358231431745	3.59391762027386e-06	6.92998241602263e-06
C1QTNF2	82.8517026559453	-1.82843086573787	0.145932083614099	-12.5293274820426	5.15983521599896e-36	6.03186479937852e-35
C1QTNF3	374.923011493663	0.723665311702277	0.180836240730274	4.00177148551579	6.28700032621058e-05	0.000108977296825399
C1QTNF6	1416.84534101697	2.30966648541982	0.13701016280314	16.8576289390913	9.22148507980411e-64	3.60549646863188e-62
C1QTNF7	242.194934327877	-2.47202257602087	0.20004076938643	-12.3575938225149	4.43225791025043e-35	4.9077505388621e-34
C2	4478.48120082856	-0.83906824949347	0.165172225750509	-5.0799596946818	3.775149546325e-07	7.93739098749573e-07
C20orf85	539.892837420563	-2.20231474430988	0.381124945408673	-5.77845866779561	7.53880581833398e-09	1.81185294897657e-08
C22orf23	89.7460051547159	-0.830628789067046	0.116514312959203	-7.12898499738732	1.0111175320448e-12	3.18499721461815e-12
C22orf39	1043.53796504167	-0.51778930094096	0.0620745923942549	-8.34140476754678	7.3413137442352e-17	3.04042859168041e-16
C2CD4A	735.24242761312	4.09736621648292	0.24563492655746	16.6807150510188	1.81038881209829e-62	6.6115017277711e-61
C2CD4D	89.4363237066032	2.57856551293099	0.179331492605076	14.3787656895797	7.0337815595637e-47	1.35780433146334e-45
C2orf15	62.2016011079005	0.83672887849533	0.0932316954924249	8.97472553809037	2.84059102930982e-19	1.35714948003718e-18
C2orf16	102.335964345086	0.865120648074226	0.102939058133636	8.40420209548765	4.30780320143902e-17	1.81008816366477e-16
C2orf50	59.1574686572721	-0.9862931809601	0.200444188136444	-4.92053768248307	8.63067807057111e-07	1.75285715590278e-06
C2orf68	2122.34382196561	0.569518549270807	0.0694081638327938	8.20535392123026	2.29912582725514e-16	9.20248715298972e-16
C2orf72	252.531505483797	1.96052188524433	0.277971691712542	7.05295518822742	1.751572735422e-12	5.42118028420748e-12
C2orf88	136.360847359128	-0.595039099709335	0.138414048269036	-4.29897909316803	1.71586655748682e-05	3.13274093420064e-05
C3AR1	1194.28840640677	-0.73159783410079	0.142208546696713	-5.14454194979618	2.68174324947293e-07	5.71309963305446e-07
C3orf14	593.676387731394	0.924182520325852	0.126288523734405	7.31802457576814	2.51647786018256e-13	8.25564590253302e-13
C3orf70	135.317368715611	-1.0265018521613	0.158512200540602	-6.47585390058582	9.42772371917687e-11	2.6071753046379e-10
C4BPA	12847.8142369709	-0.883564927216288	0.267078528603534	-3.30825892982173	0.000938779688834752	0.0014593047701215
C4BPB	484.547868365165	2.1875096961772	0.272357206654496	8.03176726273376	9.60785031047848e-16	3.69908918351412e-15
C4orf3	5923.72920024043	-0.648210203720359	0.0611792395825306	-10.5952641475042	3.13454809778825e-26	2.24329266915652e-25
C4orf46	527.209933220396	0.863879717584667	0.0985234820916177	8.76826213654668	1.81445008829781e-18	8.21249302554939e-18
C4orf47	89.1639776421487	-0.573951613536813	0.172549002466163	-3.32631081799134	0.000880037359561227	0.00137076267090783
C4orf48	184.06337140707	1.6790799924333	0.160114525856311	10.4867436820824	9.93950624562737e-26	6.8649054863138e-25
C5AR1	1599.81647933514	-1.94416492127909	0.136744425670355	-14.217507673518	7.13490672075827e-46	1.32024390270074e-44
C5orf22	1674.91579786374	0.689625770767789	0.0791899561166839	8.70850047891991	3.07921036705117e-18	1.37971352186323e-17
C5orf34	177.350969762373	1.98359270036624	0.132276382048487	14.9958191299724	7.81920374441506e-51	1.82813511869001e-49
C5orf46	53.7812236012171	2.09423655061937	0.237707837408537	8.81012832160056	1.25002682684734e-18	5.71576521651604e-18
C5orf49	322.775256915244	-1.53088915639786	0.243925215935894	-6.27605944930351	3.47261450201699e-10	9.23961117309056e-10
C6	244.849833310246	-1.99061631329445	0.303741698538798	-6.55364845482414	5.61480597715407e-11	1.57731945463344e-10
C6orf136	697.599957181814	0.767585516190918	0.0881613947897621	8.70659451363461	3.13140859453734e-18	1.4021943175992e-17
C6orf141	223.59435185472	1.96266428932738	0.214921614350806	9.13200049820869	6.72450074335056e-20	3.33478376168811e-19
C6orf52	55.7352135182524	0.980441589763564	0.183227930102636	5.35093961501592	8.74987176873144e-08	1.9386421506485e-07
C7	5244.47642771999	-1.76735600556499	0.226062777454964	-7.81798766458612	5.3674449135812e-15	1.96848979991726e-14
C7orf57	141.438123300761	-0.731497575800501	0.237307132855611	-3.08249299967557	0.00205274558509938	0.00307956336910476
C8B	195.545985163562	-2.62461111348496	0.344558564537292	-7.61731497520473	2.59006781748898e-14	9.09414730133562e-14
C8orf34	178.878067601881	-1.1812575458497	0.212861639871653	-5.54941485258665	2.86627305245412e-08	6.57911862670273e-08
C8orf76	473.854372818802	1.15978200566706	0.107208625031217	10.8179916058932	2.82908889060532e-27	2.13391930980208e-26
C8orf82	1119.15300510708	0.676597989870738	0.102760968385282	6.58419242736181	4.57364464233946e-11	1.29270605461753e-10
C9orf24	277.907958991987	-2.36789414407326	0.300422262298757	-7.8818864020087	3.22475135465706e-15	1.19854413264792e-14
C9orf40	231.500357179187	0.76724492301888	0.105944256812745	7.24196805094374	4.42220039418371e-13	1.42775077340557e-12
C9orf72	755.755596267133	-0.715685756453166	0.0940344288264895	-7.61089066403259	2.7221344338223e-14	9.52884741996318e-14
CA11	686.057846407962	0.546269681282255	0.146305957218871	3.73374872538543	0.000188650711244977	0.000312933184844406
CA12	2607.65696131686	1.65387126633758	0.270024235003191	6.12489936808092	9.07409382846861e-10	2.34274450064977e-09
CA2	1390.26362161719	-1.56183249594692	0.211500096786736	-7.38454742893939	1.5297281939414e-13	5.08598797317871e-13
CA3	181.381830124247	-2.14382483863158	0.211039122733036	-10.1584237598614	3.03950502079775e-24	1.94048842217996e-23
CA4	327.534194632157	-4.29874522404407	0.275429211208517	-15.6074412194052	6.47835314159418e-55	1.76509617781112e-53
CA5B	362.058552187546	-0.820497374354727	0.0842732047142712	-9.73615963860195	2.1139264635794e-22	1.21204872338038e-21
CA9	948.135727700649	6.0004618175534	0.322434840813041	18.6098431621807	2.6739907146769e-77	1.71345858712236e-75
CAB39L	683.244576200627	-1.38089813429056	0.106204975755095	-13.0021981029859	1.18876608034323e-38	1.57301255430504e-37
CABLES1	1819.72602107599	-0.960522640555338	0.140317742523519	-6.8453398927391	7.62945059407455e-12	2.27682677172458e-11
CABLES2	771.531243701463	1.30897498076709	0.103779647106082	12.6130220835023	1.78995272029061e-36	2.14129089036667e-35
CABP4	205.132382712411	1.01533737917026	0.209783219551632	4.83993610804684	1.29880877850316e-06	2.59855627396101e-06
CABYR	603.679138264555	4.70594535518907	0.261213917306369	18.0156762079014	1.46776491538895e-72	7.87416054027073e-71
CACHD1	1211.26624542755	-1.01615659498795	0.18645507598025	-5.44987359365633	5.04056332661938e-08	1.13663142723589e-07
CACNA1A	62.4835937181887	0.501902277150142	0.189061324976719	2.65470622937794	0.00793775027093121	0.011157347567783
CACNA1C	487.632886026289	-0.803183532504569	0.13461255699551	-5.96663157161008	2.42201448342108e-09	6.06643186120724e-09
CACNA1G	56.486960618271	1.26981977263988	0.234447069249643	5.41623222974799	6.0868034219916e-08	1.36433111196414e-07
CACNA1I	92.0635561899671	2.1109601242316	0.248759096436923	8.48596153655379	2.13942208509589e-17	9.1677216965363e-17
CACNA2D2	4274.02892909397	-2.35571023165365	0.251882397080496	-9.35242104632196	8.56639993487365e-21	4.47255909085576e-20
CACNA2D3	89.372915588082	-0.595051981901685	0.173104507047178	-3.43753026453268	0.000587045112315311	0.000931799472426172
CACNB1	906.331941584138	0.662391289403255	0.154404850283664	4.28996426074925	1.78701873646499e-05	3.25706167124202e-05
CACNB3	1753.78365627589	1.18695195244848	0.114348061003965	10.3801668522155	3.05241242542935e-25	2.05189122779833e-24
CACNB4	181.29134208048	-1.73902952887359	0.194078662012534	-8.96043650981724	3.23395614451888e-19	1.5376567157776e-18
CACNG4	922.940050035855	-0.77963391777735	0.276407440701437	-2.82059670969377	0.00479344225307176	0.0069182517439798
CACYBP	3538.32728309378	0.882023548129509	0.0854819681976289	10.3182409896123	5.82810800542111e-25	3.84677362436975e-24
CAD	3192.32403851268	1.13849100595112	0.0966078042094536	11.784669108955	4.68255478850605e-32	4.53225460333652e-31
CADM1	5745.9017241733	-1.37133045691782	0.171698351954843	-7.98685858836013	1.38420718595301e-15	5.27064970035094e-15
CADM3	177.922857301845	-0.99487863764314	0.216720459548065	-4.59060782594221	4.41957066372606e-06	8.46075761502524e-06
CADM4	1170.78848472269	1.0352949982656	0.131582854274087	7.8680083661134	3.60331489054384e-15	1.3342290369186e-14
CALCOCO1	4028.08842155674	-1.1910589960368	0.0837217125504257	-14.2264050716763	6.28295993962807e-46	1.16571646815539e-44
CALCRL	2346.28185885552	-2.80521283925804	0.132260717967471	-21.2097203339542	7.76735201152189e-100	1.65396798756115e-97
CALD1	9020.27426276415	-0.550731763420518	0.115182892452294	-4.78136771611824	1.74106555506128e-06	3.4465229330096e-06
CALHM2	796.534324302098	-0.731494100762674	0.0948857387936641	-7.70921015173166	1.26598798248329e-14	4.53130066344744e-14
CALM1	17501.2570747109	-0.751212357696215	0.0603191933939566	-12.453952306522	1.33087709584086e-35	1.51735336767161e-34
CALR	53378.1539917659	0.705474839167912	0.0627920553685239	11.235097099904	2.74192234316353e-29	2.30845177321937e-28
CALU	12826.5389809024	0.984876968092476	0.0974308580539511	10.1084706402474	5.06690345735932e-24	3.19649091856474e-23
CAMK2A	34.7167479266089	-1.53506952377322	0.175327476489031	-8.75544184239288	2.03305442519182e-18	9.17492869223344e-18
CAMK2N1	2071.31493355593	-1.01678281240956	0.182228442498977	-5.57971521056748	2.40912702078767e-08	5.56023463310358e-08
CAND1	6405.17412541225	0.571627909984828	0.0953597804144555	5.99443400037627	2.04195373134764e-09	5.14147382128119e-09
CANT1	5453.58168364573	0.949933642606423	0.0808735100392884	11.745918312992	7.41130140593439e-32	7.09894967194034e-31
CAPN10	1031.16296294399	0.594131064337348	0.0937188905842386	6.33950168032897	2.30509501116072e-10	6.21078840752883e-10
CAPN12	556.301689417362	1.85139254347204	0.174439532483081	10.6133771233972	2.58242853000638e-26	1.85583558067593e-25
CAPN13	2129.97564175223	1.34596723222988	0.232190046370629	5.79683433148294	6.7578388880359e-09	1.6329477662239e-08
CAPN15	2409.62566852279	0.717949027347903	0.0861511297005286	8.33359968515303	7.84207655340196e-17	3.23813190858104e-16
CAPN3	112.884652337277	-0.928532403212855	0.187398374508485	-4.95485836335691	7.23829956503626e-07	1.48137371402731e-06
CAPN5	2547.21569435229	1.9774410042327	0.178223907911131	11.0952622878112	1.32271440326404e-28	1.06193097770172e-27
CAPN6	351.217710981813	1.00620403277633	0.340279521375369	2.95699261803758	0.00310655555171222	0.00457034814958003
CAPN8	4294.26472053763	1.36533097317234	0.206557520413638	6.60993107604226	3.84498998135434e-11	1.09345605777533e-10
CAPS	2756.93907700044	-1.23445950744159	0.197709721040274	-6.2437977300576	4.27072207555033e-10	1.1295827297476e-09
CAPS2	204.663716549665	-0.62715680306171	0.119447097667724	-5.25049846590935	1.51688168010056e-07	3.30216409787226e-07
CAPSL	146.245569614756	-2.05133608606285	0.332525271711361	-6.16896296484633	6.87393244506707e-10	1.79141590985075e-09
CARD10	1369.0814233784	0.591281318314988	0.125029894454189	4.72911955093775	2.25495579902743e-06	4.42644209535366e-06
CARD11	1496.98380390771	1.86618083538677	0.163478793031911	11.4154307159736	3.50164989794615e-30	3.08506277768763e-29
CARD14	469.224892505206	3.48554323499384	0.215971778014007	16.1388828996342	1.35980163435551e-58	4.25814805907572e-57
CARD16	426.533352145251	-1.28563281654735	0.123149177895039	-10.4396378321186	1.63433024546262e-25	1.11377473793442e-24
CARD6	950.554113793218	-0.775529822744788	0.109583504139185	-7.07706719945519	1.47237147103162e-12	4.58266101429022e-12
CARD8	1551.63403926804	-0.652838536871062	0.0716598711622017	-9.11023877496746	8.22008576231026e-20	4.05612146296386e-19
CARNS1	179.358448086768	0.600407618401543	0.186517015815361	3.21905009994318	0.00128616011742383	0.00197030904098099
CASKIN1	50.6828345942196	3.70509920431092	0.247879723088076	14.9471653354818	1.6252130817538e-50	3.74909571075905e-49
CASKIN2	2071.56227090702	-1.6508679626289	0.0877629514306864	-18.8105337812474	6.19112573867541e-79	4.24214709648546e-77
CASP1	1339.69365008811	-0.916315996107146	0.120724205688934	-7.59015966084041	3.19511543753061e-14	1.11422506351376e-13
CASP2	2208.51608339075	0.570908185472048	0.0677501718073563	8.42666771525528	3.55647931995517e-17	1.50306046618319e-16
CASP3	1808.66122614807	0.706128710056837	0.0695380899633991	10.1545600465659	3.1623323134925e-24	2.01518607509437e-23
CASP6	1186.20173944439	0.970340000225169	0.0811926153038609	11.9510868887977	6.40816326550684e-33	6.46467840800876e-32
CASQ2	71.9708568854908	-2.73604103610632	0.219958125062365	-12.4389177955148	1.60665934638182e-35	1.82276819780908e-34
CASS4	468.248928065542	-1.91568495499398	0.136867707913353	-13.9966174943672	1.63467736427508e-44	2.86762603281767e-43
CASZ1	949.868593500501	-1.03073534015199	0.11679164354354	-8.82542028589336	1.09049496065171e-18	5.01946815775866e-18
CAT	5762.74132456858	-1.88890825637774	0.10182978740372	-18.5496631637742	8.20646316624719e-77	5.13962247439038e-75
CATIP	88.0804257795082	-1.47565787367696	0.215613943830941	-6.84398164357124	7.70217952580325e-12	2.29803549938872e-11
CATSPERB	204.26277822619	2.1355661213411	0.222065468503161	9.61683117927314	6.78904284419954e-22	3.77985285625768e-21
CAV1	12989.2799150059	-3.40818463506411	0.184457171056699	-18.4768345710804	3.17257018676479e-76	1.96033678370587e-74
CAV2	5832.78536997564	-2.35693412904111	0.158287544580804	-14.8902058925927	3.81592611269235e-50	8.63010348460373e-49
CBFA2T3	359.985240525204	-1.07986712097	0.157479520617372	-6.85719080637636	7.02278052529732e-12	2.09985537374466e-11
CBLB	1728.24201903421	0.507383902053674	0.0739258506559666	6.86341648491701	6.723283784029e-12	2.01334856890405e-11
CBLC	902.102905714403	3.24184590930619	0.158444985344852	20.4603882050946	4.85502451686818e-93	7.22563379978199e-91
CBLN3	228.993160697974	0.569199457624559	0.110645433029952	5.14435564159685	2.68440577372163e-07	5.71789170730703e-07
CBR1	7805.47516494954	1.72105659719923	0.217173262924322	7.92480885549417	2.28497538951193e-15	8.59645130911516e-15
CBR3	457.541300962279	1.72508928208876	0.206286210286649	8.36260106621588	6.1350389565877e-17	2.55306897769484e-16
CBX1	3509.43623739822	0.788613092807618	0.0769143633711771	10.2531316420301	1.14570181705545e-24	7.43095541230762e-24
CBX2	849.062984167587	2.58535496716666	0.192410779158187	13.4366430949337	3.6879064545793e-41	5.5004647885595e-40
CBX3	9533.36598900421	1.05770946988475	0.077803320571766	13.5946571703083	4.30774424272708e-42	6.72951332546111e-41
CBX4	2010.42314871643	1.11160860160467	0.0801888444893392	13.8623845833376	1.07057686851917e-43	1.80705541916754e-42
CBX6	3191.74286789332	-0.591917768754296	0.121358083682156	-4.87744821601308	1.07467048700732e-06	2.16262201376393e-06
CBX7	1486.99456305709	-1.62641774025586	0.111015420170387	-14.6503768373766	1.33970611306233e-48	2.80952610771147e-47
CBX8	587.57588012036	1.38131106241575	0.0879005504386964	15.7144756832792	1.20372891413043e-55	3.36582058595541e-54
CC2D2A	815.147868125584	-0.884548664841841	0.103207974993873	-8.5705456859739	1.02995813672874e-17	4.48431914767617e-17
CCAR1	3293.2147811879	0.634960077902045	0.0565467349040438	11.2289432622331	2.93973314916243e-29	2.46898340519158e-28
CCBE1	519.512337946296	-2.05798624598736	0.246562589935603	-8.34670923324122	7.01912384631084e-17	2.91309424757986e-16
CCDC102B	379.283439066484	-1.1210932620755	0.106869859576683	-10.4902660723633	9.57583512116064e-26	6.62033635923998e-25
CCDC110	69.4945358505811	0.843057067762539	0.154259206847279	5.46519773433808	4.62391077586751e-08	1.04540263065636e-07
CCDC113	634.808995939918	-0.663411098564305	0.153386628534146	-4.32509081726523	1.52469035052191e-05	2.79772492928196e-05
CCDC120	1176.96755302687	0.777320520524008	0.0981630199540865	7.91866958542618	2.4006535361058e-15	9.01694588690376e-15
CCDC13	63.5379446941526	-1.37928690820257	0.178750328572292	-7.71627621173713	1.19777595076083e-14	4.29715317119768e-14
CCDC134	178.88492093683	0.653227550052529	0.0758007810112787	8.61768891214105	6.83189904723644e-18	3.00382194132146e-17
CCDC137	1477.95736096206	1.0571741117237	0.0798623478190743	13.2374534507637	5.33264667835911e-40	7.45547097728974e-39
CCDC138	270.071052202957	0.604799818721101	0.1095619166129	5.52016464679014	3.38682170795954e-08	7.73675511798447e-08
CCDC14	1957.38040982718	0.610391288317197	0.112326280716175	5.43409150935503	5.50763124707433e-08	1.23771917666433e-07
CCDC141	121.779487229515	-3.35780351406845	0.209512751053592	-16.0267262836406	8.31492910519671e-58	2.53495448777594e-56
CCDC142	311.432942449237	0.627980129586063	0.078554115296062	7.9942359126479	1.30379900779405e-15	4.97131737379544e-15
CCDC146	417.106871190975	-1.12910868203136	0.174467206325072	-6.47175309225489	9.68723277224269e-11	2.67626724152916e-10
CCDC15	122.544633047482	0.638391162413943	0.114087738715614	5.59561587950532	2.19839952637498e-08	5.09085625640892e-08
CCDC150	109.514132433847	2.57358351329138	0.165030247622768	15.5946170496828	7.91968923294771e-55	2.15356421754871e-53
CCDC152	100.93386358857	-1.39786926131174	0.122527332159425	-11.4086321531339	3.78636550777372e-30	3.32321401351275e-29
CCDC153	142.242108939754	-0.780430522564885	0.160254435015492	-4.86994648534651	1.11628476680924e-06	2.24310357976287e-06
CCDC154	100.995318229248	2.25284876790501	0.233460056736291	9.6498253251508	4.92395293895832e-22	2.7592077987094e-21
CCDC160	75.1911169465289	1.08982479225025	0.267743168545326	4.07041120104529	4.69302274225632e-05	8.23584731527447e-05
CCDC167	771.141062221389	1.44773430690917	0.1104841025596	13.1035531209406	3.14197035447091e-39	4.27610734279566e-38
CCDC169	68.8277306941831	2.92001999574313	0.200917403578501	14.5334348530054	7.43945308966217e-48	1.49231116252194e-46
CCDC17	339.728669173907	-1.26772255076304	0.251538116637713	-5.039882494584	4.65817762582115e-07	9.70699134582814e-07
CCDC170	467.350968324376	-1.647912961402	0.210688486206416	-7.82156154365029	5.21720533632176e-15	1.91542013421829e-14
CCDC18	200.813739509789	0.642371558194962	0.104945116055502	6.12102384883956	9.29759857161776e-10	2.3986591207784e-09
CCDC180	72.0500459369849	-0.886023812178882	0.188691890733012	-4.69561150050986	2.65810323657145e-06	5.18034453638207e-06
CCDC181	103.960059215515	-1.19569236862689	0.209929718711875	-5.69567937290461	1.22881615953147e-08	2.89794589607686e-08
CCDC24	746.933979372261	1.02683409749879	0.110230877580368	9.31530366117369	1.21604188387468e-20	6.28734991210662e-20
CCDC28A	1181.74388270211	-0.529729487309206	0.0849557899210788	-6.23535473922739	4.50755455547157e-10	1.1906309656924e-09
CCDC28B	242.410548681335	0.799726410801853	0.101473857646634	7.88110779809681	3.24491206136269e-15	1.20571349909586e-14
CCDC30	206.28721597964	-0.586381141318196	0.126627437131329	-4.63075897769332	3.64327774658134e-06	7.01943671194683e-06
CCDC34	591.248151072474	1.47304941875473	0.128895502294338	11.4282453036334	3.021528262194e-30	2.67568603179956e-29
CCDC39	197.997719370095	-1.06691997530753	0.157800922849851	-6.76117703267625	1.36875149410946e-11	4.01885647644655e-11
CCDC43	1361.60285821649	0.58397937024025	0.0617144226140875	9.4626076936989	3.00357493588122e-21	1.6057350593871e-20
CCDC50	2678.70296161615	-1.0576877679088	0.0836530029276076	-12.6437513405719	1.21133676902049e-36	1.45912343861531e-35
CCDC57	1872.03102521976	0.590055530956364	0.103701681312868	5.68993215429329	1.27089857227438e-08	2.99463860041704e-08
CCDC65	193.526726948282	-1.29062417685839	0.154325148393654	-8.36301918574058	6.11332682452037e-17	2.54479869408079e-16
CCDC68	643.043020410896	-1.11711097966399	0.147584400725102	-7.56930254264997	3.75233339201323e-14	1.30263472482706e-13
CCDC69	2643.25574425956	-1.47837100139819	0.125156768562085	-11.8121538162344	3.37795592541911e-32	3.29255549040324e-31
CCDC71L	1742.04668853367	0.529384231354632	0.106112870405519	4.98887862830916	6.07307859160998e-07	1.25104153574154e-06
CCDC74B	81.9032850463277	-1.19918904067394	0.217569077317272	-5.51176231227572	3.55258469537581e-08	8.09804426361933e-08
CCDC77	417.415399804658	0.543149999909113	0.0948609408021639	5.72574966383554	1.02977978564079e-08	2.44815905411443e-08
CCDC78	368.558898146761	-1.05438274117395	0.226225386507529	-4.66076224888608	3.15040468351336e-06	6.10881916846574e-06
CCDC8	451.936391638263	-0.789426612900723	0.159818883058254	-4.93950775899852	7.83200274196678e-07	1.5988606187546e-06
CCDC81	68.638751558401	-1.97653994051874	0.202668919768679	-9.75255575830134	1.79881574037629e-22	1.03566591774327e-21
CCDC85A	90.3716184260025	-2.82060927135528	0.178787972785957	-15.7762808504579	4.53112057159765e-56	1.28252024195262e-54
CCDC85B	745.37610660466	-0.514219399522271	0.123907806609468	-4.15001615792446	3.32451805693994e-05	5.9129599622341e-05
CCDC86	1103.98460381257	0.903463425285532	0.0831828182945388	10.8611783515977	1.76457388894343e-27	1.35010874498983e-26
CCDC87	39.1662375410915	1.03492963206183	0.15445249207825	6.70063407936146	2.07517092528093e-11	6.00636569987731e-11
CCDC88A	1798.3497128637	-0.609060221127917	0.105259494790921	-5.78627346005893	7.1965026667434e-09	1.73319633566026e-08
CCDC89	41.6128813071219	-1.15055385551444	0.190566639238723	-6.03754077896678	1.5648062590499e-09	3.97695252139363e-09
CCDC92	2269.00640465486	-0.588630210378136	0.0747191280779775	-7.87790523684694	3.32915043390056e-15	1.23535579505677e-14
CCDC96	196.832517160795	-0.978383928572956	0.153013956474631	-6.39408293932434	1.61513747490437e-10	4.39715141427054e-10
CCHCR1	1384.37803224674	1.22115157202396	0.0948129843331259	12.8795816376103	5.86526286403547e-38	7.48903166984455e-37
CCL11	105.388309873318	0.60638631840972	0.218466667245349	2.77564685750764	0.00550920121629667	0.00789367018993398
CCL14	92.2144112375057	-2.39631720057017	0.210213027231367	-11.3994704901553	4.20669847271306e-30	3.68745494368723e-29
CCL18	6060.40905478485	-1.16668447263276	0.216319159281978	-5.39334785002543	6.91568871617749e-08	1.54287633011948e-07
CCL19	1093.24708438962	1.12532672429557	0.225773626639992	4.98431433751987	6.21819205125018e-07	1.28074399079395e-06
CCL2	2561.92781226236	-1.49084488235744	0.160957757744283	-9.26233630022341	2.00007100213616e-20	1.02151227824969e-19
CCL20	1741.68598296711	1.30243017939897	0.271791660236341	4.79201671701926	1.65113141481158e-06	3.2745823058328e-06
CCL21	2419.21370576894	-0.683065774720851	0.194610487776304	-3.50991245397835	0.000448254253586191	0.000719504479170413
CCL22	732.041433791373	0.986410367474621	0.201323506677055	4.89962838297334	9.6018092323307e-07	1.94040942597006e-06
CCL23	79.3317750856489	-2.49620731942067	0.195063107399016	-12.79692173833	1.70579883221137e-37	2.13471624201064e-36
CCL24	94.0864064862647	-2.47043617537274	0.240479998427773	-10.2729382548408	9.33183471327559e-25	6.08967111110077e-24
CCL28	658.177588867263	1.00566671642609	0.195234122187622	5.15108068793235	2.58989725153259e-07	5.52168328072437e-07
CCL3	428.16940479306	-0.64684376956063	0.17129244556767	-3.77625392303183	0.000159204693256279	0.000265904689195143
CCL4	610.57008774176	-0.765690110533582	0.163529171589097	-4.68228453121224	2.83695324367145e-06	5.52035285331879e-06
CCL8	220.213360141868	0.585938647699529	0.217008340301944	2.70007432379907	0.00693239871456885	0.00981900640691235
CCM2	3190.08169571798	0.765608012110031	0.0910709896350798	8.40671672920007	4.21647800121574e-17	1.77440778397163e-16
CCM2L	196.548573172818	-2.4751681011275	0.131741257323151	-18.7881013998226	9.45002127712519e-79	6.38037778032633e-77
CCNA1	73.7999996237867	-1.16149096986671	0.272820246003839	-4.2573488840354	2.06865397851819e-05	3.75160373646098e-05
CCNA2	914.891149881803	2.90003919811494	0.158848927576165	18.2565865716936	1.83404678919924e-74	1.05771006705445e-72
CCNB1	1850.77456560156	2.9981526314492	0.147755690194977	20.2912837231032	1.53533555098011e-91	2.06316304476852e-89
CCNB2	906.911393281263	3.06409818950708	0.156586123284981	19.5681336585013	2.89075285576223e-85	2.72183063106157e-83
CCNB3	34.431302783697	-0.608975064289647	0.173837827631609	-3.50312168868197	0.000459839336199125	0.000737330427749315
CCND2	2235.98365171202	-1.2704069087217	0.134305898795537	-9.45905518755906	3.10738154872834e-21	1.65930817962766e-20
CCND3	6740.79537868237	-0.600306298182155	0.114883536781085	-5.22534659884351	1.73829183915825e-07	3.75874040709097e-07
CCNE1	402.724936743627	3.26014148082775	0.181167857636273	17.995142865646	2.12672977692141e-72	1.12781865296434e-70
CCNE2	237.064195086963	1.97557950020792	0.143311353334008	13.7852267405747	3.12782303381393e-43	5.15997599654572e-42
CCNF	875.126720567666	1.91159404720881	0.112685766182422	16.9639353040757	1.51826647608756e-64	6.18068420456705e-63
CCNI2	77.2993566251012	1.76397731608679	0.183215053913808	9.62790599574114	6.09590156634398e-22	3.39941070023236e-21
CCNJL	1931.95035297118	0.862121514815061	0.142777427024428	6.03821999585104	1.5582352947543e-09	3.96097974558205e-09
CCNL2	5769.51258675628	1.02520894417477	0.124328225699879	8.24598709105334	1.63802354949304e-16	6.61759601533366e-16
CCNO	473.902993514882	2.18293671155585	0.20973678469534	10.4079821511841	2.28003151449363e-25	1.54392936360598e-24
CCR1	1050.00301893446	-0.897945358471674	0.140277164526352	-6.4012226188318	1.54137635716534e-10	4.19964373219006e-10
CCR10	68.4511881512843	0.907620691484675	0.203747889371312	4.45462622599549	8.40394744549541e-06	1.57400590789042e-05
CCR3	45.8366457310574	1.40927672748783	0.206794075874735	6.81487959230272	9.43427493251495e-12	2.80093949680265e-11
CCR8	36.0328456259057	1.60695204399766	0.175427392593808	9.16021164219468	5.17956335349733e-20	2.58716479161878e-19
CCRL2	442.376317389689	-1.53915973806288	0.140204886345781	-10.9779322117698	4.87965286708584e-28	3.8222566685532e-27
CCS	1573.62070352251	0.6580985745973	0.0748836544892295	8.78828068803658	1.51866152546805e-18	6.90305227389269e-18
CCSER1	188.276124368332	1.31358814566486	0.157968185952973	8.31552339314648	9.13482231957697e-17	3.75178266247077e-16
CCT2	7457.14150456327	0.881418839847239	0.120733024883439	7.30056122339514	2.86569856767515e-13	9.36358212351079e-13
CCT3	15156.4754946741	1.38019977597072	0.0849088857795111	16.2550687516355	2.0563752117831e-59	6.6656415237213e-58
CCT4	7801.77290520918	0.600361428721013	0.0806162679571517	7.44714986111874	9.53782577467976e-14	3.21512534211745e-13
CCT5	10972.1247308082	1.28044871058552	0.0987112398392939	12.9716607011537	1.77150106897582e-38	2.32631369029358e-37
CCT6A	10547.1049761513	1.11959222346907	0.104951682772168	10.6676919692609	1.44162816977468e-26	1.04853260629802e-25
CCT7	10383.4576746509	0.586778825795548	0.0641106297030981	9.1525980716922	5.55804511075519e-20	2.77121406260672e-19
CCT8	7848.41577951677	0.54223120005507	0.0674884005672878	8.0344354807231	9.40107329626067e-16	3.62149333408138e-15
CCZ1	443.475210547151	0.73298519611556	0.0842895957959198	8.69603406202407	3.43685317205265e-18	1.5359859462183e-17
CCZ1B	472.328719031923	0.785679752652801	0.0853730114103664	9.2029054577475	3.4839939493496e-20	1.76056809977904e-19
CD101	298.555815519114	-2.77702770972463	0.136048588177232	-20.4120288709425	1.30743297520514e-92	1.86558554740354e-90
CD160	35.7629093616756	-1.07321520638363	0.130365213141374	-8.23237411670386	1.83538983844542e-16	7.39122221528165e-16
CD163	5374.24169845131	-1.19686173153945	0.169197789106751	-7.07374332642325	1.50809120147125e-12	4.6875118615683e-12
CD177	273.069278201298	2.23131104751652	0.327472770240213	6.81373002671266	9.51001000558836e-12	2.82281896820391e-11
CD180	456.872741920793	0.551947487491524	0.143588009651106	3.84396642054347	0.00012106157810923	0.00020441787271073
CD19	216.177336102951	1.99566909736174	0.217374334189865	9.18079452571724	4.2792225649258e-20	2.14986277753677e-19
CD1A	445.655952506735	1.53944550109584	0.286263606720205	5.37771992302361	7.54350415382326e-08	1.67942160194737e-07
CD1C	287.227561428367	-0.500241717400042	0.208778901783115	-2.3960357733834	0.0165734726890733	0.0223907696915045
CD200	468.157162713619	-0.539026394142523	0.115172377056416	-4.68017078329888	2.86636044369877e-06	5.57600771626629e-06
CD207	577.568660044044	1.40763898163327	0.301837490447845	4.66356574706712	3.10776832345715e-06	6.02867853748708e-06
CD22	496.551998017858	-0.663549249466761	0.189744605861342	-3.49706515478841	0.000470406926652425	0.000753315084090734
CD226	229.318224636749	-0.504977283081306	0.136180943397739	-3.70813471020271	0.000208791581069954	0.000345019612415142
CD24	13267.0102555104	1.44712778860675	0.167889994483032	8.61949988778516	6.72471672296977e-18	2.96045814766618e-17
CD244	112.693402546355	-1.29792146291023	0.151884395110415	-8.54545631212931	1.28029388581404e-17	5.53940221117605e-17
CD247	426.923407473018	-0.558333383004252	0.141129382530715	-3.95618100917247	7.61574647105722e-05	0.000130992353555242
CD27	460.615245724168	1.32199479375983	0.167650094212051	7.88544020791134	3.13428637744674e-15	1.16617359543657e-14
CD274	835.456107732142	-0.773555910019024	0.187212145764557	-4.13197502149176	3.59659512464566e-05	6.38129382389701e-05
CD276	4583.16918918414	0.622362503710355	0.0770171661507209	8.08082840249413	6.43282757429811e-16	2.5052551056798e-15
CD2AP	5971.03835164082	0.838608945942229	0.0864768919993348	9.69749174089975	3.09001410573232e-22	1.7521050896125e-21
CD300C	216.954471041947	-2.06615102856959	0.147788542385704	-13.9804547444367	2.0517284314088e-44	3.58560267918298e-43
CD300E	236.729575006384	-1.41972121031551	0.182669344452576	-7.77208247267836	7.72061512355924e-15	2.80181001376989e-14
CD300LB	66.0787013864758	-0.894500170304471	0.139860098094381	-6.39567812758749	1.59836386099386e-10	4.35234196341058e-10
CD300LF	545.952754302024	-1.75657183943098	0.155467700117271	-11.2986288348382	1.33282748261391e-29	1.13663987596175e-28
CD302	853.904593967665	-1.41867019057036	0.135043275225923	-10.5053005282712	8.16622723407767e-26	5.66844288600146e-25
CD320	1762.49203754094	0.582637915381091	0.10809532452528	5.39003807925876	7.04427557542648e-08	1.57131052763059e-07
CD33	325.794717551138	-1.44755331826845	0.140157576687352	-10.3280418546154	5.26238493085874e-25	3.48667639195863e-24
CD34	2791.80367365998	-1.62313325623128	0.112208467049981	-14.465336697883	2.00620854253002e-47	3.96118865009387e-46
CD36	2223.44468882732	-2.87679082386545	0.20503050762046	-14.0310379038361	1.00667416388412e-44	1.78176177779029e-43
CD37	1917.62709966448	-1.08019018018295	0.135529393117044	-7.97015433582072	1.58476329223898e-15	6.01940415144886e-15
CD4	5759.1588046217	-0.839843591499459	0.120060675909166	-6.99515961525035	2.6495710632493e-12	8.12601663780933e-12
CD40LG	94.2772964124791	-0.661324642521112	0.173689674819685	-3.80750694137496	0.0001403748001885	0.000235392247323604
CD44	17841.2034687178	-1.03255686724766	0.120944317411531	-8.53745665233889	1.37208419095164e-17	5.92728379742872e-17
CD46	23257.9674648407	0.625657225656875	0.0871960659043909	7.17529190299592	7.21530698599325e-13	2.29632246477656e-12
CD47	12067.4854682674	-0.576876691052813	0.0979091297887973	-5.89196015016384	3.81641223617776e-09	9.39910351618084e-09
CD52	2777.36457434521	-2.31289291525425	0.158211475068607	-14.6189959625323	2.12511143988891e-48	4.40324362866803e-47
CD53	3643.48333294051	-1.03241384214956	0.126612107806822	-8.15414781439989	3.51650569600778e-16	1.39421241301758e-15
CD59	20699.2226841051	-0.682126576517453	0.11121999029639	-6.13312925760608	8.61670807558082e-10	2.2279816266414e-09
CD68	148.486579819489	-1.58637179924492	0.142355660399177	-11.1437212598122	7.68401132289469e-29	6.26720098527905e-28
CD69	619.58873256993	-1.19312643874278	0.169945705997252	-7.02063304124949	2.20865237358264e-12	6.80845378680565e-12
CD7	650.1797597649	0.668057564483706	0.16244291054797	4.11256830002701	3.91281656167733e-05	6.91487411008376e-05
CD70	56.5119478949519	1.24278792126409	0.205418364867208	6.0500331704397	1.44816013540594e-09	3.68726718803413e-09
CD72	298.322458911551	0.501988660961958	0.132798750224209	3.78007067170763	0.000156783850467699	0.000261892985074031
CD74	197247.182873411	-0.711888941709992	0.14084842581466	-5.05429107632879	4.31992350143935e-07	9.03066926195772e-07
CD79A	1432.29921688128	2.03043035829555	0.210297416085424	9.65504187398471	4.6796805281039e-22	2.62764536265664e-21
CD79B	379.261859722412	0.892297203693796	0.181836368862646	4.90714376488574	9.24122958294991e-07	1.87246169898419e-06
CD81	26941.4554652725	-0.83353926920055	0.0822932616571867	-10.128888470515	4.11298142703136e-24	2.60777718422084e-23
CD82	3864.01611119799	-0.611320376459293	0.119043701429284	-5.13526015336847	2.81753999353047e-07	5.98857049300603e-07
CD83	1578.18490651364	-1.69045677143952	0.123761275918559	-13.6590121497449	1.78387256584304e-42	2.83148855319191e-41
CD86	1007.33062814375	-0.797753289057276	0.127832633138442	-6.24060749959919	4.35874718362715e-10	1.15242444639128e-09
CD9	18128.2174463803	-0.650882669283214	0.113902442448257	-5.71438728874398	1.10099993617761e-08	2.60940755421821e-08
CD93	5681.82948178656	-2.23509358913747	0.122446560531922	-18.2536249236236	1.93624660942285e-74	1.11201615439924e-72
CDA	783.42334397423	2.473154226671	0.258854292486904	9.55423301236593	1.24502690140361e-21	6.81123215111756e-21
CDADC1	314.310683062677	-0.633135978763963	0.0557824642285835	-11.3500898090396	7.40865653846654e-30	6.40895094680721e-29
CDC123	2781.5604894979	0.565251409571511	0.0716822131960643	7.88551837853335	3.1323248336074e-15	1.16575713960635e-14
CDC14A	402.92982664515	-1.12555970535754	0.103103454529647	-10.9167991556858	9.58131417594598e-28	7.42941005654164e-27
CDC20	1577.54618814751	3.8098544398663	0.170678482575302	22.3218204332548	2.26862394631436e-110	1.08275944968748e-107
CDC25A	242.982743662899	2.35362113359698	0.152725564087262	15.4107869737656	1.38514669625049e-53	3.59696349395928e-52
CDC25B	5010.76914784612	0.535464492206138	0.117056639121566	4.57440514459028	4.77574910991601e-06	9.11865683961202e-06
CDC25C	199.59586564519	3.68077843590458	0.167585231047851	21.9636206179386	6.41762727404456e-107	2.22065947750127e-104
CDC34	2244.95084387489	0.691315909907956	0.0854655213229392	8.08882809356251	6.02415234569589e-16	2.35139009071565e-15
CDC42EP2	696.681738766585	-0.981726583102206	0.120625958807631	-8.13860128289487	3.99870460640245e-16	1.58131629877761e-15
CDC45	477.356133519725	3.17657804483095	0.164447076908247	19.3167194245923	3.88573992172588e-83	3.20134084860761e-81
CDC6	973.877465358654	3.44404913249482	0.160712973655861	21.4298139979019	7.04610663477073e-102	1.71096775319056e-99
CDC7	477.448010168077	1.2522852026274	0.126676296739066	9.88571054620362	4.80163183402236e-23	2.86339449438619e-22
CDCA2	267.07922611243	2.95528904812426	0.161865217378582	18.2577152521423	1.79652984545153e-74	1.0404087694935e-72
CDCA3	515.65003941396	3.19342367526504	0.15970035591202	19.9963466394797	5.92575085250991e-89	6.83485979579913e-87
CDCA4	910.315310240598	1.46716648834646	0.116515082081646	12.592073593686	2.33458814492572e-36	2.77603389294819e-35
CDCA5	1032.9043022225	3.00263257288004	0.158814951048143	18.9064855233297	1.00858696522838e-79	7.19580009573505e-78
CDCA7	1198.33557815891	2.9267342738559	0.178946539850886	16.3553554949691	3.98376800598657e-60	1.33509280801114e-58
CDCA8	877.708299827968	3.07929802808144	0.147964533506861	20.8110548866	3.4369853686302e-96	5.66325172466793e-94
CDCP1	3594.46714256762	0.980615493131283	0.146372022958082	6.69947352857253	2.0917175370825e-11	6.05046236797469e-11
CDH1	20752.9603267304	0.990649607918247	0.101874506746009	9.72421501277165	2.37731921525923e-22	1.35688557766611e-21
CDH13	671.961581645538	-1.79399640659941	0.154005416858731	-11.6489175718088	2.32391834073499e-31	2.17922450908624e-30
CDH15	220.766137181141	2.18691320221882	0.229663516042785	9.52224907072923	1.69470884759263e-21	9.20222250275778e-21
CDH17	610.544816327797	5.40616261470817	0.359979653963277	15.0179671411642	5.59988945868164e-51	1.32041005106665e-49
CDH2	373.372938735228	1.99647370064918	0.278675026831075	7.16416437939158	7.82624513597864e-13	2.48618450601516e-12
CDH23	293.554993029644	-1.2725623220854	0.152834707722079	-8.32639615079758	8.33405859747959e-17	3.43410851585933e-16
CDH24	624.725397641605	1.57034535084089	0.140689510465939	11.1617799055536	6.2723054553761e-29	5.15834698798934e-28
CDH3	5510.18161648524	2.80591012894673	0.206183097417978	13.6088271254289	3.54893482031291e-42	5.5566523583655e-41
CDH4	114.39792748805	0.710514338084505	0.25298309291381	2.80854475254034	0.00497659650102736	0.00716913740328057
CDH5	3207.96022660088	-2.52382861013322	0.120273931321461	-20.9840036191025	9.18273528954277e-98	1.71754377219678e-95
CDH6	418.837325938073	-0.76512480286079	0.181660618217249	-4.21183639233119	2.53302985334538e-05	4.55379480454e-05
CDHR3	771.749504851224	-1.44850383867068	0.282090735122072	-5.13488625581359	2.82314714371131e-07	5.99956696086416e-07
CDHR4	201.085169790799	-1.58453354020172	0.325651158842277	-4.86573898841601	1.14029925705462e-06	2.2906940517987e-06
CDK1	1549.48173050819	2.46200270586421	0.154510021771889	15.9342590055355	3.66519658704221e-57	1.0839740590011e-55
CDK10	2397.36688245965	0.606250284466729	0.101928518296338	5.94779846307751	2.71772918534155e-09	6.77767381158783e-09
CDK11A	312.172447155817	0.53077500601562	0.104589031190756	5.07486301357509	3.87775259573284e-07	8.14445731070382e-07
CDK12	3333.02771061353	0.540977820597931	0.0761799547579679	7.10131454286992	1.23575760736276e-12	3.86971064332759e-12
CDK14	1110.81637144535	-0.880588500139434	0.125178097226244	-7.03468513783111	1.99711465716063e-12	6.16597456385462e-12
CDK15	38.108557161116	-1.29711887069188	0.166605571140543	-7.78556720409834	6.94011415018547e-15	2.52386021946182e-14
CDK16	5155.89251570511	0.645295005213075	0.0762915380142295	8.45827757585274	2.71355595210404e-17	1.15564085947914e-16
CDK17	1602.30012392004	-0.508544066542737	0.0616479876654977	-8.24915923131342	1.5951277789633e-16	6.45183038826156e-16
CDK2AP2	5200.66291252349	0.730365132379842	0.119829130478192	6.09505492917488	1.09399879636009e-09	2.80980466513638e-09
CDK3	32.4732945451423	0.753076895725887	0.153679142881574	4.9003194682457	9.56809431258434e-07	1.93405820306357e-06
CDK4	3928.09335398416	0.992955471904222	0.112511576640728	8.82536270089726	1.09105624906291e-18	5.02038216199458e-18
CDK5	832.516332073751	0.768531734539311	0.0847193863488947	9.07149789039209	1.17391927690453e-19	5.74344881994898e-19
CDK5R1	286.221574177081	1.56563709540707	0.146788578725451	10.6659326563505	1.4691757993954e-26	1.06688679115591e-25
CDK5RAP1	1418.24822438402	0.634836984968938	0.0649674961159993	9.7716092341844	1.4906527374786e-22	8.62907759909714e-22
CDK5RAP3	5265.5648133867	1.03243218426357	0.101162065237852	10.2057246640439	1.86920540997773e-24	1.20165685459832e-23
CDK7	1141.26430893699	0.623097320306896	0.0776709972998898	8.02226496334405	1.03812908101721e-15	3.98799461847328e-15
CDK8	697.619133647997	0.525990847892135	0.0758551331599514	6.93414968744447	4.08671755520578e-12	1.24126086639463e-11
CDKL1	123.337435333329	-1.24774255045275	0.13032221875619	-9.57428873112621	1.02560798380362e-21	5.64787562467754e-21
CDKL5	1035.1271157871	-1.15201415893579	0.101697590481804	-11.3278412347627	9.55302322068233e-30	8.23308806958058e-29
CDKN1A	6321.01415411122	-0.914550663913627	0.113356046667095	-8.06794776991023	7.14896151943408e-16	2.77322803784998e-15
CDKN1C	857.040270648813	-0.990218749989397	0.133938540632147	-7.39308301640352	1.43462842568002e-13	4.77668800573422e-13
CDKN2A	1144.83903269834	3.58870080134914	0.260492354964422	13.7766070019187	3.52451984126298e-43	5.79369110723527e-42
CDKN2B	1379.29116125048	-1.32473549180917	0.15597572008642	-8.49321606641844	2.00996128302603e-17	8.61563150150614e-17
CDKN2C	674.224605101661	0.796439166621671	0.120654428349851	6.60099407468332	4.08409879584442e-11	1.15954895247759e-10
CDKN3	418.983052999399	2.90959743213539	0.175023268188934	16.6240606877169	4.66622381996954e-62	1.67319181067872e-60
CDO1	134.632772973851	-2.64975649948173	0.180246381308021	-14.7007472785464	6.37522711663395e-49	1.36172096483535e-47
CDON	599.869330888065	-0.826407313725159	0.165417429516328	-4.99589019211296	5.85649793796639e-07	1.20930610113968e-06
CDS2	3418.33617146522	-0.610666469818192	0.07146703460001	-8.54472937398338	1.28837829228699e-17	5.57263873235755e-17
CDT1	758.58266205017	2.78225554867423	0.152322480826431	18.2655608914653	1.55605789004246e-74	9.0875093907501e-73
CDYL	1557.73534104064	0.564301407141819	0.0666416476965453	8.46769890371531	2.50288288869665e-17	1.06723358171443e-16
CEACAM1	2595.84133050183	2.07313622870901	0.14894788559009	13.9185341268581	4.88826929478642e-44	8.37358110261619e-43
CEACAM19	400.445603497792	0.609791593469991	0.151297132444483	4.03042399824563	5.56763296376502e-05	9.71405620212676e-05
CEACAM21	164.939295415549	-1.57878138803199	0.156498466249389	-10.0881588546441	6.23275492677976e-24	3.91591288885877e-23
CEACAM3	36.9501177225742	-0.910132314969403	0.156580505010797	-5.81255191958058	6.1527591780053e-09	1.49194708799529e-08
CEACAM4	85.4914998813358	-0.579247136181663	0.198235069926688	-2.92202149900056	0.00347767534312438	0.00509413741392576
CEACAM5	32720.6091409418	4.79361312349123	0.315435665363373	15.1968012810762	3.71314696810502e-52	9.06413883342885e-51
CEACAM6	78456.075229828	1.41135280301091	0.206671212896316	6.82897624314503	8.55227342426588e-12	2.54563476269385e-11
CEACAM7	136.963868035105	3.73061950147733	0.305419618136901	12.21473435215	2.59347205936945e-34	2.77191094777857e-33
CEBPA	1298.0101737688	-0.79813797127498	0.177178567864565	-4.50470946285714	6.64638118542191e-06	1.25535701402053e-05
CEBPD	5528.32537297399	-0.665154741748727	0.139336638328047	-4.77372462641678	1.80849626495689e-06	3.57489243120084e-06
CEL	68.7810203394829	1.56548503606507	0.249130532994955	6.28379435168137	3.30407716331777e-10	8.8030282998039e-10
CELF2	3991.30577568077	-1.22355058074491	0.124834308642132	-9.80139669978478	1.11039490907547e-22	6.47114776274259e-22
CELF4	113.243238255966	0.900648303216376	0.20400066716711	4.41492822412487	1.01043510329349e-05	1.88127956210454e-05
CELF5	64.3025433856015	3.37413993637939	0.263187261507881	12.8203010930236	1.26209466406073e-37	1.5866169160095e-36
CELSR2	1135.1017365609	0.553865764211199	0.127157739087487	4.35573774892404	1.32619481915043e-05	2.44516617714948e-05
CELSR3	792.819128646097	3.39015964980647	0.177763434780092	19.0711866813351	4.38246355836975e-81	3.29661294083672e-79
CEMIP	3257.17534446616	2.09083349411835	0.220104738484784	9.49926616079136	2.11374586013924e-21	1.1405986920151e-20
CENPA	288.164822558279	3.65017642035806	0.18388882153779	19.8499092540432	1.10400178092819e-87	1.14890892103963e-85
CENPE	542.84114293597	2.59530775384184	0.154866369141021	16.7583689618148	4.91935314471632e-63	1.84522403458045e-61
CENPF	2307.45743754501	3.45386931746714	0.161274626873055	21.4160738389791	9.46374780741916e-102	2.25840919659463e-99
CENPH	388.386056365817	1.43295476763494	0.113346538912347	12.6422454658546	1.23476534864796e-36	1.48354055474275e-35
CENPI	234.645368474975	2.7103027638581	0.154038619916334	17.5949561566456	2.69264028103507e-69	1.29405674061828e-67
CENPJ	485.543601753908	0.672235261683043	0.098721368805321	6.8094199849345	9.79930169035633e-12	2.90308507483352e-11
CENPK	304.503775610506	2.18622710130964	0.142614415814789	15.3296361298346	4.84694044788998e-53	1.2286905263598e-51
CENPL	410.072670199185	1.39918538415135	0.101348651267961	13.8056635845303	2.35593020378905e-43	3.90520119169392e-42
CENPM	385.424494583259	1.77546878585191	0.140291508364179	12.6555684414128	1.04218487942236e-36	1.26423145627387e-35
CENPN	486.354767016359	1.15869336253261	0.121608729643756	9.52804429358745	1.6027404113534e-21	8.72337004858139e-21
CENPO	591.901127382494	1.04760437775657	0.0970620576107769	10.7931400131399	3.70896297531464e-27	2.7794129150693e-26
CENPU	716.760808679838	2.37277722445602	0.14123732310685	16.7999305867681	2.44329766048689e-63	9.26511860789013e-62
CENPV	497.477288490433	0.611975527605684	0.149731710732285	4.08714710205826	4.36710237584272e-05	7.68434578998718e-05
CENPW	333.680485760141	1.51285987999261	0.151829639656151	9.96419331178544	2.1864155203465e-23	1.32903720760281e-22
CEP112	680.719570910037	-0.563771064743175	0.104515055107239	-5.3941612925019	6.88443569927723e-08	1.53615145113165e-07
CEP128	284.95350775641	0.576660014185816	0.109814816658246	5.25120408824643	1.51108137705955e-07	3.29057226870379e-07
CEP131	1044.46550048672	0.93930950117932	0.103776366607877	9.05128529628074	1.41295255641307e-19	6.86681051029257e-19
CEP152	273.627040322911	0.57037370497812	0.101242369747375	5.63374510495302	1.76337596451976e-08	4.10752048551295e-08
CEP170B	4000.27018334738	0.600350088183102	0.0977364478366673	6.14254048997544	8.12119667904512e-10	2.10260911400418e-09
CEP250	2223.48177658435	0.734386027022989	0.0937620098281879	7.83244758051473	4.78462704951296e-15	1.76080890700103e-14
CEP295	543.663185100098	0.675772008382335	0.0897441723901617	7.52998206328567	5.07472934299089e-14	1.74551015994873e-13
CEP55	1029.79880880705	3.25973972207803	0.159504905110161	20.4366111488967	7.90406005843521e-93	1.15157995019791e-90
CEP72	387.413354309845	1.2643794800059	0.110722303833132	11.4193747441476	3.34632713285766e-30	2.95197666321752e-29
CEP76	339.864908854725	0.570496167562644	0.0827262642574394	6.89619158659567	5.34151472764426e-12	1.60931443938451e-11
CEP85	1026.08876761971	1.071653004763	0.0871694633057801	12.2939038984761	9.76726509107391e-35	1.06784135960153e-33
CEP95	1308.88100855624	0.614477118189988	0.0745835272134291	8.23877793325049	1.73978511450512e-16	7.02051480171001e-16
CERCAM	2678.18422244005	1.50956340544484	0.124622540368352	12.1130848479173	9.00428247077374e-34	9.3988140028642e-33
CERS6	1556.24074021783	0.913298794167585	0.0984443821996162	9.27730738678093	1.73815449080487e-20	8.92351495075304e-20
CES1	7501.23082978778	-0.941856998469885	0.280846962939628	-3.3536307055325	0.000797587339634214	0.00124795459731824
CES3	367.16991916534	1.10428734133702	0.24524036728477	4.50287753832441	6.7039517281169e-06	1.26571267042513e-05
CES4A	356.965396952361	0.53706488080243	0.165758750900003	3.24003938185094	0.00119513191999622	0.00183492189735636
CETP	92.2493651463304	-1.25602831529376	0.116855699913522	-10.7485412883007	6.02062022663845e-27	4.47537081401197e-26
CFAP221	801.254720510596	-0.597539598261143	0.207273305873977	-2.88285843534743	0.00394084501946754	0.00573858347337719
CFAP43	397.67452293147	-1.59006174429733	0.251746001713974	-6.31613504672025	2.68185714865843e-10	7.20209250961998e-10
CFAP45	387.017556498345	-0.988602852943862	0.21824952667601	-4.52969070769823	5.90700949899579e-06	1.11942325014919e-05
CFAP46	139.791908358023	-1.38112445096104	0.279469893139916	-4.94194360417056	7.73475918333148e-07	1.57970786271936e-06
CFAP52	172.450324466048	-2.05748586919477	0.270262779001174	-7.61290872830783	2.67995048066741e-14	9.38830539177869e-14
CFAP53	167.690407796915	-1.55786220636747	0.19808795730219	-7.86449730505775	3.70582564986398e-15	1.37108614861714e-14
CFAP54	142.520473606066	-0.708779003382722	0.184605692476313	-3.83942116776093	0.00012332471874302	0.000208112342370415
CFAP57	265.726742340632	-1.3509765967073	0.232348456850707	-5.81444187329102	6.08365199889037e-09	1.47588005207853e-08
CFAP58	71.9491050046412	-1.85454564253969	0.229374334171531	-8.08523608030539	6.20438951854688e-16	2.41838398704449e-15
CFAP61	87.9664223159118	-1.77969344299358	0.248851853462219	-7.15161819465324	8.57608306059274e-13	2.71814897278828e-12
CFAP70	236.975837819482	-0.875683741036776	0.200617087758998	-4.36495091628854	1.27151306102714e-05	2.34841370131794e-05
CFAP74	161.692866886483	-1.44750766720203	0.275172687006434	-5.2603609862202	1.43772864559698e-07	3.13716061967754e-07
CFB	1556.46369716854	1.99633199535036	0.174423003101048	11.445348147078	2.48106430059771e-30	2.21265534694413e-29
CFD	1631.97426852812	-2.27738479055051	0.177365358015144	-12.8400766420016	9.7777626431354e-38	1.23479938634705e-36
CFHR3	52.0272558902377	2.12350633494527	0.232325196881483	9.14023258539861	6.23181564988037e-20	3.0971116843804e-19
CFL2	1565.2583261245	-1.41951632846028	0.108976671109597	-13.0258734645389	8.71975036197015e-39	1.16496201505819e-37
CFLAR	9113.62636514822	-0.733299732866469	0.0860918812887037	-8.51764094232527	1.6283612531949e-17	7.01031045271248e-17
CFP	226.957386025677	-2.04957840836405	0.148963175947148	-13.7589601949091	4.49951763099214e-43	7.3440829635097e-42
CFTR	1054.85797438252	-1.30682531927703	0.249974052415868	-5.22784387678343	1.71498227951548e-07	3.71530282215899e-07
CGNL1	2427.89621676442	-2.22531146799971	0.136437478482179	-16.3101186914002	8.36300859729632e-60	2.76919621998035e-58
CGREF1	330.472639524388	4.18346127502481	0.245992821020444	17.0064364385541	7.35793584113728e-65	3.0400355217069e-63
CH25H	640.957592381358	-0.649821282571263	0.214999666309614	-3.02242926105511	0.00250754682469827	0.00372552121088973
CHAC1	254.703351530944	1.10858278216067	0.151430127688067	7.32075445676345	2.46580665763163e-13	8.09516839380442e-13
CHAC2	182.501286329927	1.00961442816835	0.12272082394219	8.22692022214543	1.92088301088986e-16	7.72427128231452e-16
CHAD	166.849203951106	1.28907854620833	0.239614599452466	5.37979968313264	7.45687655391431e-08	1.66093705154052e-07
CHAF1A	845.262301583908	1.04086594203885	0.097346717325806	10.6923579000124	1.10524792946148e-26	8.11120710057067e-26
CHAF1B	599.13768387967	1.96047389232759	0.11121758143965	17.6273739003343	1.51858492127486e-69	7.42711445065915e-68
CHCHD1	1487.65757981949	0.579290373559984	0.0817961425161047	7.08212338309143	1.41962170594907e-12	4.42544685406329e-12
CHCHD10	1279.66184301078	0.720486361754463	0.116845400169594	6.16615083442499	6.99723425383076e-10	1.82149180566619e-09
CHCHD2	10545.0915668834	0.723068614322104	0.111177610951108	6.5037250588168	7.835504986045e-11	2.1786103758909e-10
CHCHD6	524.535482286714	-0.534314832009473	0.0854685521539676	-6.25159568687825	4.06280057382618e-10	1.07705847045256e-09
CHD1L	2970.93933879309	0.941261697032126	0.0824422122936623	11.417229970483	3.42992398806966e-30	3.02379477190268e-29
CHD7	1719.72331105223	0.683028573202971	0.124102389585877	5.50375037484933	3.71795884641866e-08	8.46385993310538e-08
CHEK1	746.922984790854	2.23005076078376	0.13445629506641	16.5856924711654	8.84404045192511e-62	3.1227133646708e-60
CHEK2	667.163695055156	1.48712422883212	0.115369346004311	12.8901157919067	5.1166929350799e-38	6.56349832385921e-37
CHGB	513.714618838337	4.37483779849825	0.37692934766038	11.6065194330266	3.81844236397423e-31	3.53282491709675e-30
CHI3L1	8597.51996503813	1.32339132737339	0.233704217931295	5.66267626270418	1.49030163742787e-08	3.4896404946099e-08
CHI3L2	1117.83925595859	-1.71680286995145	0.220392269295615	-7.78975993776208	6.71366289083628e-15	2.44343434320444e-14
CHID1	4185.0632494384	0.573304909137438	0.0743131625941438	7.71471552446911	1.21252375084211e-14	4.3466825266526e-14
CHKB	241.545161791278	0.651616342397738	0.121981888402185	5.3419105978201	9.19720146661388e-08	2.0344968115615e-07
CHKB-CPT1B	61.3953352835981	1.51187977897841	0.179593371212307	8.41834956809813	3.81825042428747e-17	1.61074075350694e-16
CHL1	1640.92377758396	1.54830950512077	0.228784959799902	6.76753186256186	1.30997808255543e-11	3.85364646985117e-11
CHML	1928.96355510286	1.28834496135782	0.145160124839087	8.87533654842178	6.97222591282234e-19	3.24815142576149e-18
CHMP3	4955.24361940005	-0.534673848471726	0.0552646518024971	-9.67478905652975	3.85886610407657e-22	2.17381219969572e-21
CHMP4C	1263.98581602338	1.04278025745349	0.111255949224587	9.37280446323349	7.06303943951859e-21	3.70863159644828e-20
CHN1	812.740149767161	-0.628733505969908	0.121803637506241	-5.16186149151492	2.44506180112445e-07	5.22335242928901e-07
CHODL	114.327230207044	2.0756530684093	0.25147777873959	8.25382297717319	1.53406532537625e-16	6.21029487234063e-16
CHORDC1	1217.17259529154	0.713412493310876	0.0861090934543884	8.28498436914526	1.18124598218624e-16	4.8172143899351e-16
CHPF	7241.95508995529	1.29827957738969	0.106020338701586	12.2455709280834	1.77424111696542e-34	1.9140507638284e-33
CHPF2	4849.59884575378	1.03614216768557	0.0764215927032636	13.5582383333569	7.08165035614811e-42	1.09272154492136e-40
CHPT1	1914.35342885322	-0.741121122916097	0.132875203975154	-5.57757279570894	2.43897730396402e-08	5.62631414402767e-08
CHRD	635.318958973375	1.38500611914037	0.199179996075371	6.95354024716554	3.56231258448735e-12	1.08483979058062e-11
CHRDL1	1302.0411431125	-2.29157680444759	0.218403266563066	-10.4924108531402	9.36088888220698e-26	6.47820315093134e-25
CHRDL2	205.970148724975	1.44893359473084	0.23171998449482	6.2529505078714	4.02769807267966e-10	1.06795726099539e-09
CHRM3	176.847484056258	-0.833389103300146	0.258365313947909	-3.22562301636269	0.00125698803985352	0.00192689904304048
CHRNA1	93.3439494554977	1.2563833902425	0.24469609474495	5.13446441207837	2.82948625614936e-07	6.01211533180278e-07
CHRNA10	39.2080990280043	-0.804553151904657	0.130736089421845	-6.15402491739378	7.55408078142819e-10	1.96238798978505e-09
CHRNA5	233.653883211403	3.62693914931426	0.225809573915473	16.0619369959572	4.71591226895361e-58	1.44729360786224e-56
CHRNB1	680.031671468985	1.15362895501814	0.110332442204042	10.4559360055194	1.37633013168265e-25	9.41660175611449e-25
CHST15	3679.31519015023	1.01345392508107	0.11139956002303	9.09746793319069	9.24622477383853e-20	4.55110231488972e-19
CHST4	86.5015678395867	2.03354831541141	0.284391960273385	7.15051267081029	8.64544014434881e-13	2.73825027546755e-12
CHST6	575.011732756436	1.14316779911111	0.220293523641178	5.18929372146745	2.11093201433567e-07	4.53686980548616e-07
CHST7	201.906659625787	-0.820199245172294	0.101708465534924	-8.06421806541422	7.37060927952602e-16	2.85520859328071e-15
CHST9	364.932558448076	-1.57705208854422	0.378889856188193	-4.16229693877289	3.15062278118271e-05	5.62028224182884e-05
CHSY1	2360.36050415897	-0.539851553945766	0.0924984592360979	-5.83633023084007	5.33630814043062e-09	1.29897715391664e-08
CHTF18	796.147580368076	1.85600633510893	0.126924108193325	14.6229614021156	2.00486534716492e-48	4.16032103000146e-47
CHTOP	4360.81332762693	0.570914349184881	0.0567957496989512	10.0520611526574	8.99657064285039e-24	5.58142242347343e-23
CHURC1	2200.43482986902	-0.64472306781166	0.0784332430352069	-8.22002307774343	2.0346402473259e-16	8.16510746977032e-16
CIART	330.165044606156	1.17120733689241	0.163802496182356	7.15011897980203	8.67027176975661e-13	2.7454868809243e-12
CIB1	7547.07759350484	0.581725919394107	0.0997322901356814	5.83287437401361	5.4480587106138e-09	1.32501459521359e-08
CIB2	293.712457295066	1.29256264408356	0.161341114933707	8.01136551346297	1.13441742122556e-15	4.34342227584591e-15
CILP	934.881520958464	2.46538833460237	0.24502177254338	10.0619153514853	8.13990532191361e-24	5.06584665290496e-23
CILP2	560.99446734409	3.52932931581752	0.212730995217428	16.5905739885731	8.15373740282175e-62	2.89374049724246e-60
CIRBP	9800.94638395027	-0.53091219093547	0.0867936015479074	-6.1169508059004	9.53827951787455e-10	2.45983467126703e-09
CISD2	1799.78192826185	0.713305578320484	0.0717329134758926	9.94390920090268	2.68094973387589e-23	1.616159637046e-22
CIT	6404.88717605161	2.04422955182564	0.212143252974607	9.63608091778593	5.62963456320562e-22	3.14827361573047e-21
CITED2	6556.04338935677	-0.960238429619881	0.139798727064384	-6.86872083733383	6.47801317628801e-12	1.94158034588572e-11
CKAP2	1214.33824057437	1.10081912460829	0.109594313841647	10.0444912333578	9.7147682406734e-24	6.00545364980619e-23
CKAP2L	470.946895284211	3.14830342888766	0.161846343178184	19.4524223844931	2.77983353851207e-84	2.41985383688966e-82
CKAP4	7046.05098573764	1.10248330499639	0.0933417827730732	11.8112518557384	3.41439311044136e-32	3.32572941883314e-31
CKAP5	4831.08793792791	0.790780510686054	0.0804813963234931	9.82563109998155	8.73253329708681e-23	5.1149806756233e-22
CKLF	595.849311387821	0.750729651447972	0.11448803357477	6.55727614500154	5.47994818464882e-11	1.5416252606448e-10
CKMT1A	116.848928339646	2.91017120264717	0.251136504111905	11.5880055467779	4.74042350993305e-31	4.36541595482258e-30
CKMT1B	144.038118539167	2.96294884603467	0.254172490137227	11.6572365657471	2.10772482166009e-31	1.98321001064564e-30
CKS1B	1351.48292828936	1.75783353423742	0.13163893608256	13.3534468338073	1.13092413871301e-40	1.64943319324834e-39
CKS2	1324.22664957745	1.08172656531549	0.145974032270651	7.41040408687111	1.25915159305176e-13	4.20862525946133e-13
CLASP2	1775.66999849763	-0.566081264893521	0.0551714779822971	-10.2603969586452	1.0626898345015e-24	6.90873179865442e-24
CLASRP	1562.92530540546	0.578534818587647	0.0929779263754556	6.22228136441177	4.89977313273713e-10	1.29201295351904e-09
CLCF1	895.917563853175	0.917974533795254	0.158046017832877	5.80827373180607	6.31202591193444e-09	1.52922721244678e-08
CLCN2	386.065971626081	1.38719130751416	0.0985900768189895	14.0702934034734	5.7828979934585e-45	1.03145735988994e-43
CLCN4	574.790318814278	-0.894346141521877	0.134407974003711	-6.65396638965174	2.85297852061808e-11	8.18236131452028e-11
CLCN7	3714.45564157423	0.503338372793114	0.0760480866875438	6.6186855543278	3.6240680673014e-11	1.03275120690794e-10
CLDN1	4231.39712525728	0.946820366073087	0.197919250866684	4.78387201814368	1.71950191453086e-06	3.40676009147175e-06
CLDN10	933.776162391949	4.1056795423241	0.309177726952593	13.2793509506383	3.05026560634126e-40	4.3345714843295e-39
CLDN11	300.627268923674	-1.24551464402504	0.20792520079279	-5.99020532035591	2.09576284919248e-09	5.27216532091477e-09
CLDN12	3333.35312454809	1.14707996803233	0.0955744731403839	12.0019491642653	3.47026215719111e-33	3.54217540690872e-32
CLDN16	55.4509562901395	-0.685865449242959	0.226530075883988	-3.0277014942343	0.00246421370970553	0.00366349967304342
CLDN18	9226.65758708982	-3.681708057068	0.355557317434782	-10.3547525997501	3.98214731243069e-25	2.65608511702242e-24
CLDN2	2255.1163965167	2.95002841609588	0.35709750520703	8.26112860795703	1.4430150618926e-16	5.8519693734707e-16
CLDN3	4332.23136878048	2.03935450312415	0.174495252655904	11.687163244181	1.48256145850755e-31	1.40164843901659e-30
CLDN4	20502.3383313768	1.17856878356317	0.11214482684785	10.509345965304	7.82342135131891e-26	5.43642323251129e-25
CLDN5	1904.5937448724	-2.65525711771303	0.170569093873596	-15.5670470975285	1.21906584107795e-54	3.30844907967841e-53
CLDN7	7510.63941484321	0.768079905292915	0.106146830923001	7.23601353534595	4.62065230323337e-13	1.49043226588332e-12
CLDN9	353.575141982017	2.24631611264506	0.250818578591669	8.95593988793807	3.36853505169583e-19	1.5999963503954e-18
CLEC10A	454.334167964094	-0.740705195281055	0.172782983220694	-4.28691055955992	1.81175196238399e-05	3.30070765577622e-05
CLEC11A	513.78447601238	0.603114200153795	0.122438154721539	4.92586809663587	8.39866414341298e-07	1.70774071410282e-06
CLEC12A	284.021700048799	-1.85507358815977	0.187460960120343	-9.89578623180469	4.34185159499427e-23	2.59368010040206e-22
CLEC14A	1564.90865360249	-2.26234030222353	0.118115230868536	-19.1536712546543	9.01980862702662e-82	7.01366130374581e-80
CLEC1A	187.628595521804	-2.31828182187504	0.115901520813572	-20.0021691311886	5.27285622786227e-89	6.13290781931442e-87
CLEC2B	815.340749818341	-0.532498311048472	0.148541613319614	-3.58484265215772	0.000337281486845753	0.000546961108310729
CLEC2D	650.673736953418	0.58173651523863	0.121651210558712	4.78200350466605	1.73556652517517e-06	3.43662035407003e-06
CLEC3B	969.443807417819	-3.63983127668108	0.193917898522909	-18.7699604028613	1.32984562522963e-78	8.8492275475016e-77
CLEC4A	291.97104282417	-0.714017947321404	0.144589099348843	-4.93825572285176	7.88244355068731e-07	1.60820903869491e-06
CLEC4E	229.546780668611	-1.65890641670045	0.190862297091264	-8.69164021381977	3.5724388367976e-18	1.59246782415831e-17
CLEC7A	1253.92295127266	-0.634042256013162	0.145122742993719	-4.36900683472198	1.24812860790886e-05	2.30614711815066e-05
CLGN	264.568715178714	1.59917304816614	0.250214859702763	6.3911993478958	1.64589637956666e-10	4.47824882830395e-10
CLIC2	1947.209935986	-0.830484277810407	0.142247008245091	-5.83832509418748	5.27281966506643e-09	1.2839742608055e-08
CLIC3	1155.35808721671	-1.7518822471376	0.195222257473765	-8.97378336777525	2.86500456314612e-19	1.36786920174217e-18
CLIC4	9241.97301524839	-0.856702447039419	0.0925061357738616	-9.26103376681623	2.02462372632778e-20	1.03328971224568e-19
CLIC5	3546.4967451512	-3.61547646513551	0.212949856760576	-16.978064790156	1.19357238681198e-64	4.87322578344089e-63
CLIC6	6845.55440960933	1.25399798990049	0.212536937046743	5.90014144047206	3.63190087644475e-09	8.96702462198925e-09
CLIP4	1776.73243630098	-0.59491044964636	0.100162261680129	-5.93946701749029	2.85950196991865e-09	7.12353613492514e-09
CLK2	2273.10831148703	1.04372594931292	0.0828035427596904	12.6048465382935	1.98558702403953e-36	2.37122605692244e-35
CLN5	751.509076170501	-0.51993718060185	0.0829496277242587	-6.2681074631248	3.6546254573192e-10	9.71641777847774e-10
CLN8	1001.21753188888	-0.553961531236651	0.0850180101789988	-6.51581388543825	7.22965711088525e-11	2.0162338116414e-10
CLNK	67.8752369147966	1.23278347142843	0.175077184981622	7.04137133320849	1.90356948412397e-12	5.88109491735711e-12
CLNS1A	3304.98834549507	0.724437407430516	0.0685614055359733	10.5662566536856	4.27208060232379e-26	3.03697316983891e-25
CLPB	771.922738259541	0.57730073786046	0.0853209945921323	6.76622138103503	1.32189230578103e-11	3.88621737559796e-11
CLPTM1L	13034.2201698117	0.977468321966121	0.09994902024537	9.7796688708552	1.3766017443985e-22	7.97887133342532e-22
CLSPN	333.662602001587	2.71459946054498	0.16696634130841	16.2583634478205	1.94873944512906e-59	6.34647121412503e-58
CLSTN2	224.80728580361	-1.15972039318112	0.207260931052508	-5.59546069436172	2.20036695743516e-08	5.09455989592841e-08
CLSTN3	4097.76190134355	0.741774497905364	0.0834410088856873	8.8898073958044	6.12149260644891e-19	2.86145150847211e-18
CLTC	26621.8225307786	0.546097474970499	0.0621958483249734	8.7802882294834	1.63056254459204e-18	7.4019731648732e-18
CMAS	1849.34791723804	0.708021973535978	0.1039202645237	6.81312712954562	9.54996754294593e-12	2.83407162868599e-11
CMBL	2723.90795987304	1.395038968679	0.19185866443889	7.27118044295229	3.56359538040862e-13	1.1572905598366e-12
CMKLR1	1106.64208282109	-0.990741391334966	0.143038927677852	-6.92637596924865	4.31758075413105e-12	1.30908291824596e-11
CMSS1	828.949143949851	0.68560647980817	0.0956163544089618	7.17038925031334	7.4784824134593e-13	2.37789283447485e-12
CMTM1	55.719783607688	1.15680904893621	0.115175560125394	10.0438760417294	9.77556998712368e-24	6.0403421514187e-23
CNFN	116.648869112627	2.73498491683836	0.191066939066406	14.3142760867059	1.78210154508572e-46	3.3742910376924e-45
CNGA1	91.1951470682711	2.33849436376508	0.233809101255439	10.0017251304954	1.49764993022002e-23	9.18837441674437e-23
CNGA3	313.004640732352	4.87182170217152	0.367732845838408	13.2482636710465	4.61763287063277e-40	6.50179619149828e-39
CNGB1	120.586053952507	2.95874962234785	0.254125787237776	11.6428547236706	2.49521558369116e-31	2.33353235769388e-30
CNIH2	68.6816255402281	0.840470554235801	0.180663290175018	4.6521379823294	3.28511132445632e-06	6.36289194539602e-06
CNIH3	228.747949851638	0.780772885308122	0.155169335695215	5.03174729601035	4.86029645548662e-07	1.0120560138467e-06
CNKSR1	1773.78830805415	0.709025772144056	0.0944106158630396	7.51002168201753	5.91175709522697e-14	2.02435996919932e-13
CNKSR2	94.8316079023384	-1.92860781331175	0.192837850885201	-10.0011891050366	1.50577960655228e-23	9.23415841129382e-23
CNN1	742.412987444541	-1.4792702653868	0.159406649687774	-9.2798529313815	1.69712655431159e-20	8.72258768593639e-20
CNN3	8494.818730283	-0.671095748287525	0.0989888537019361	-6.77950822936339	1.20585629523519e-11	3.55565764430128e-11
CNNM1	102.960483380593	1.79088751738292	0.270160230413886	6.62898278787841	3.38007988396681e-11	9.65010018027734e-11
CNOT11	3557.19194950841	1.13929188795765	0.0653678116627208	17.4289433740886	4.97568895025053e-68	2.29561702534725e-66
CNP	5101.5530516987	0.793599879028972	0.0608782487246027	13.0358526346415	7.65069401978076e-39	1.02609744116071e-37
CNPY2	1562.13692955766	1.06100339779223	0.0889743079474168	11.9248288890235	8.78643702652775e-33	8.78072742845997e-32
CNR1	318.563431100624	-1.55285536974263	0.211046292688748	-7.35788982577767	1.86840148519658e-13	6.16902312896131e-13
CNR2	50.2584982387334	1.08925710373529	0.23004218435553	4.73503199766111	2.19020542090477e-06	4.30605585663962e-06
CNRIP1	400.942704072986	-1.47930131229092	0.10779902939718	-13.7227702379444	7.41761873014987e-43	1.20360212009384e-41
CNTLN	337.005279956036	-0.627578250176365	0.124215505901898	-5.05233421238095	4.36443141639666e-07	9.11682692942139e-07
CNTN4	202.785110000061	-0.957631034288309	0.196909119496166	-4.86331479587443	1.15436035971972e-06	2.31826780889156e-06
CNTN6	153.719922772556	-3.51365546275113	0.269890624035979	-13.0188126219706	9.56466251853699e-39	1.2753804809159e-37
CNTNAP2	292.488989773158	2.70644272752102	0.314014083076734	8.61885779453932	6.76252764067813e-18	2.97521122296967e-17
CNTNAP3	46.6528833791825	-0.909133141457311	0.237553310794449	-3.8270699676502	0.000129677663257761	0.000218460143275398
COA1	2262.71962322386	0.694983064507154	0.0747311261992237	9.29978042421598	1.40736022308364e-20	7.25485022260735e-20
COA3	3051.33460039807	0.621863228973664	0.103071280711804	6.03333173585419	1.6061322060318e-09	4.0774900703753e-09
COA4	2256.69467245512	0.921953865692712	0.0841735430630389	10.9530124566842	6.42738145835624e-28	5.01473431595877e-27
COA6	1174.67623130042	1.20514043286464	0.116211622069203	10.3702229725955	3.38733447734222e-25	2.26821947270893e-24
COA7	1103.4612910013	0.74237159707949	0.0797813984078851	9.30507125588461	1.33902519682229e-20	6.91030863132639e-20
COASY	4043.92963320073	0.86794430469779	0.0640014970099329	13.5613125512218	6.79099156048569e-42	1.05138830188683e-40
COBL	1786.48259560232	-1.11648886006175	0.164864154742659	-6.77217471441566	1.26860804191002e-11	3.737506153273e-11
COBLL1	2254.12890105374	-0.903386923054086	0.109477704480722	-8.25178905000846	1.56040685170559e-16	6.3132391799056e-16
COCH	307.162843113962	3.73056472414617	0.253875632133317	14.6944576476216	6.99563423699727e-49	1.48963959191199e-47
COG2	2015.86894076178	0.743623673514169	0.0605364007690853	12.2839095827766	1.10525211483831e-34	1.20549996229133e-33
COIL	1120.28909665688	0.546963932544155	0.0574190354299277	9.52582934298246	1.63729296580344e-21	8.89743696100723e-21
COL10A1	2735.01191964768	4.59098340888779	0.214561548429161	21.3970464069593	1.42344540650968e-101	3.33930641889839e-99
COL11A1	3077.1343788651	6.22555891282965	0.298392861149306	20.8636322224699	1.14626747903168e-96	1.98318602215968e-94
COL11A2	101.665888040601	1.44151919979637	0.226446531678996	6.3658259153195	1.94241643748642e-10	5.25816270511432e-10
COL13A1	340.93478610075	-1.27575059732967	0.153297167123469	-8.32207549081553	8.64362280072509e-17	3.559007633865e-16
COL15A1	2930.87450827673	0.673599299723505	0.172431124803836	3.90648324361286	9.36491342766023e-05	0.000159945418006226
COL16A1	2466.18269011064	0.673485311238602	0.133469979850951	5.0459684791344	4.51229800270828e-07	9.41575707153404e-07
COL17A1	2928.26495583265	4.67028221087013	0.301145649497633	15.508383463819	3.04447544318616e-54	8.16639236611232e-53
COL18A1	9437.68947870426	1.07946388503086	0.133086978919113	8.11096542875867	5.02191432891296e-16	1.97242668066073e-15
COL1A1	138435.658432324	2.9351907340197	0.191812243140874	15.3024159769822	7.36702996566184e-53	1.84722937961459e-51
COL1A2	87273.9960732044	1.51689401540384	0.169626349995486	8.94256119667854	3.80253125215221e-19	1.80057595145531e-18
COL22A1	256.73189788538	3.59549177529957	0.24724074567089	14.5424726233662	6.51945465280211e-48	1.31347557277196e-46
COL24A1	167.182332036516	1.901128765298	0.1500942112013	12.6662364263221	9.0975553840337e-37	1.11039915406006e-35
COL27A1	1250.91441815435	0.768099182318325	0.158775389250445	4.83764635025873	1.31385639888807e-06	2.62828247102324e-06
COL28A1	386.013829072417	1.14956840073101	0.231742471492337	4.96054259423494	7.02965443819507e-07	1.44080330340675e-06
COL3A1	97108.3156341823	2.53122264595705	0.180187678222196	14.047701102157	7.95754983456566e-45	1.41024900461233e-43
COL4A3	1349.6952160591	-1.47469058839053	0.207799538028765	-7.09669810808914	1.27772743352678e-12	3.99661591128681e-12
COL4A4	1663.30421595187	-1.21400730357253	0.168755229485405	-7.19389441900244	6.2968895646959e-13	2.01189400888633e-12
COL4A5	875.407925947708	-0.988719838350264	0.196587801442772	-5.02940584865378	4.92002014746889e-07	1.02372217169448e-06
COL4A6	128.589806334034	-0.724209786843552	0.269147740769455	-2.69075187022986	0.0071291197348694	0.0100790752043235
COL5A1	14760.4679219092	2.01711395496769	0.164905972957948	12.2319035434943	2.09959950745572e-34	2.25450401727654e-33
COL5A2	9234.08067188111	2.15714574378298	0.16665655860801	12.9436594743131	2.55178624221524e-38	3.33200692250011e-37
COL5A3	931.04289928605	0.591344103216493	0.163580342550698	3.61500712124514	0.000300339365834771	0.000489288743234353
COL6A3	32765.5282465451	1.22651452586484	0.148780306936531	8.2437961792085	1.66831248007032e-16	6.73603064079734e-16
COL6A5	279.058346554317	-1.66133258194506	0.209542162245785	-7.92839285487748	2.22000075867115e-15	8.36287397939849e-15
COL6A6	587.670099790706	-2.89710365559769	0.216805221367053	-13.3627024170828	9.98713850048813e-41	1.45968304102699e-39
COL7A1	1279.01738161775	3.16558461336966	0.239735089313523	13.204510955965	8.26346318874176e-40	1.14032496505857e-38
COL9A2	1372.94818761976	2.00047483506172	0.201297617165616	9.93789625147844	2.84777634613854e-23	1.71598051401408e-22
COL9A3	109.549822817532	1.7776151419066	0.197535613431045	8.99896029394781	2.27865301717072e-19	1.09395894591259e-18
COLEC12	2537.05886114682	-1.71750544375303	0.165655201102946	-10.3679536309016	3.46873262451188e-25	2.3204798577027e-24
COLGALT2	200.41313442336	-1.18278603366715	0.249717863695846	-4.73648947721165	2.17452026424626e-06	4.27643293228652e-06
COMP	2018.3890079805	2.94383243367245	0.250172955472077	11.7671889358202	5.76124073933271e-32	5.54144079729701e-31
COMTD1	618.587440430263	0.969162267777088	0.138437364133845	7.00072754086879	2.54636711276928e-12	7.82336674979792e-12
COPA	16082.8922548269	0.689505015230718	0.0664699691528268	10.3731809119005	3.28407272191166e-25	2.20120341617333e-24
COPB2	9131.83062218864	0.641649617056763	0.0626658707877862	10.23921967397	1.32299078027939e-24	8.55678289245192e-24
COPG1	13001.0377954069	0.648224858004291	0.0625481766422772	10.3636091857895	3.63000676061966e-25	2.4236817932338e-24
COPS6	4617.07806015102	0.638082915822163	0.082486214029064	7.73563101826124	1.02891476337253e-14	3.70768269717242e-14
COPS7B	1815.99627972103	0.680999834109357	0.0563810337573928	12.0785269216541	1.37154851539107e-33	1.42199273419684e-32
COQ3	263.095207322792	0.518329960859834	0.0926808692497509	5.59263162997608	2.23653476077582e-08	5.17656816453147e-08
COQ6	538.313818488807	0.540111123350284	0.0664888567501608	8.12333298765854	4.53552721650479e-16	1.78747813791694e-15
COQ9	2323.91443612994	0.627563021256166	0.0748079568018592	8.38898759016193	4.903464540079e-17	2.05289935569369e-16
CORIN	181.841890703036	-1.0293765048049	0.175936417249379	-5.85084384971773	4.89085231313253e-09	1.19411336860235e-08
CORO1C	7166.64740539464	-0.93008600099231	0.085783212535991	-10.842284562403	2.16983746345577e-27	1.64833810821577e-26
CORO2B	201.884561194316	-2.15263261059864	0.158119588887347	-13.6139527413792	3.30854376318219e-42	5.18613298145014e-41
COX18	1093.09537342338	0.565660389263281	0.0749716188928888	7.54499366048683	4.52309502102209e-14	1.56236980748607e-13
COX20	326.523649718258	0.527701592694595	0.0854992367824723	6.17200354708635	6.74299874662301e-10	1.75928078514626e-09
COX4I2	263.44712628442	-2.23794236594135	0.145620485567821	-15.3683209969731	2.6699909257851e-53	6.86902312338133e-52
COX5A	3410.79793436108	0.506356553981205	0.0898634936637627	5.63473033750292	1.75332472752774e-08	4.08548275315008e-08
COX5B	4281.92749597266	0.584761258185039	0.102628326174543	5.69785438369637	1.21324605367642e-08	2.86415463567037e-08
COX6A1	4952.86217173819	0.587436063743879	0.101649501739935	5.77903534880871	7.51301417757236e-09	1.80628155691817e-08
COX6B1	6918.99209533769	0.679605317431772	0.105802069161403	6.42336508934454	1.33294281599489e-10	3.65331911211589e-10
COX6C	4631.47700801475	0.674481149726235	0.0976955395030271	6.90390936123891	5.05905860149493e-12	1.52620815395142e-11
COX7A1	298.01487132892	-1.88986649525291	0.119762275189165	-15.7801485673837	4.26183751270995e-56	1.20877239781595e-54
CP	17273.9133179651	3.49961325689422	0.223412137973468	15.6643828246692	2.64989463666307e-55	7.32079673973125e-54
CPA3	1446.34559939277	-1.72118659050914	0.200199277250897	-8.59736665458627	8.15660680795249e-18	3.57264540597691e-17
CPAMD8	1713.79253329712	-1.58455633757389	0.212401762342787	-7.46018451116537	8.64014001005321e-14	2.92034622415498e-13
CPB2	529.701878078413	-2.67852040063206	0.350167749191471	-7.64924927214657	2.02156026884158e-14	7.15611654246452e-14
CPD	15221.5509019771	1.36764166372163	0.137788390043949	9.92566691058229	3.219432654681e-23	1.93571535071415e-22
CPE	7436.15924003103	1.05160103661722	0.211830043056876	4.96436209633807	6.8927241303565e-07	1.41441356098242e-06
CPEB1	58.7196254337956	-1.07596559528041	0.198207368545843	-5.42848433524081	5.68346330922976e-08	1.2755767093084e-07
CPEB2	1200.50839164297	-0.50905430366981	0.0914236081901743	-5.56808371215128	2.57556089532038e-08	5.93249098887159e-08
CPEB3	345.365762295578	-0.632880632928354	0.0777473510745394	-8.14022116742713	3.94556489053193e-16	1.56074774649478e-15
CPEB4	2358.55801910305	-0.543559479799322	0.0844613303553037	-6.43560168319311	1.22985163170262e-10	3.37611591320824e-10
CPED1	638.184269248307	-2.08356702613483	0.144678292150629	-14.4013797451076	5.07207444740304e-47	9.87378093199796e-46
CPLX1	233.445118354334	1.14671563381639	0.177091352985805	6.47527738922583	9.46379185430298e-11	2.61662690881757e-10
CPM	10145.1232590741	-0.599895013745726	0.170856727532329	-3.51109975246492	0.000446256909006773	0.000716381567798973
CPNE1	5651.66336549138	0.646315665631171	0.0962475269130396	6.71514049618253	1.87885100852476e-11	5.45639463050592e-11
CPNE4	171.917849035793	2.67989106551751	0.225460531843251	11.8862979857631	1.3945176049893e-32	1.37966534457876e-31
CPNE5	442.542464353465	1.25713925571148	0.158723354721022	7.92031681740267	2.36906159608222e-15	8.90070074684419e-15
CPNE7	365.905103015108	3.22476908484605	0.20572930064579	15.6748167359895	2.24872662548559e-55	6.2499247436438e-54
CPOX	1176.98345355171	0.924512920103167	0.0846203725762015	10.9254177446529	8.71385039565874e-28	6.77194853039375e-27
CPPED1	1231.46744192963	-0.673025421280531	0.103335258446564	-6.51302789965496	7.36508239252345e-11	2.05276088189523e-10
CPQ	1646.12341302336	-0.694210513241062	0.112935856400234	-6.14694513654588	7.89894349671727e-10	2.04736473666786e-09
CPS1	10764.8843997486	6.67225100287529	0.429089547648192	15.549786843901	1.59636231212915e-54	4.32392382821518e-53
CPSF1	5062.47509342516	0.947709346710637	0.0949886354616673	9.97708138562623	1.92032285673125e-23	1.17140540590644e-22
CPSF3	2183.28492407327	0.803442972573552	0.0642372255326186	12.5074357728227	6.7983541220045e-36	7.91387883958488e-35
CPSF4	1404.53848653377	0.804497067902846	0.0878098335075774	9.16181065112055	5.10337255178955e-20	2.55279289805996e-19
CPSF6	3681.62461911623	0.578184508556847	0.0552521627171049	10.4644683596766	1.25780615509729e-25	8.61846286767404e-25
CPT1A	3441.17616520734	-0.562606451766116	0.0977381889721013	-5.75626024671592	8.59977745337376e-09	2.05826594729632e-08
CPT1B	127.708531343025	1.95413974541331	0.170875391844621	11.4360512904645	2.76171209476627e-30	2.45188307271712e-29
CPT1C	214.177254656579	0.924778901567008	0.182083337403717	5.07887714907477	3.79672109096179e-07	7.9815335085058e-07
CPTP	1691.45017697605	0.555679144184068	0.0855469263411076	6.49560618891634	8.26997299174699e-11	2.29480144704832e-10
CPVL	1921.55049080092	-0.855936635750068	0.154937659587975	-5.5243937337524	3.30625272362629e-08	7.55894349978717e-08
CPXM1	689.95821455303	2.15360128976184	0.182788587889246	11.7819242143647	4.83759390704767e-32	4.67577774214014e-31
CPZ	49.0324519128627	0.945053327882176	0.172741753555599	5.47090271130076	4.47749052644977e-08	1.01362359137375e-07
CR1	323.225638337885	-0.668592413662388	0.169565119104084	-3.94298318660683	8.04742991422669e-05	0.000138176997199866
CR2	569.828586909638	1.73120391853668	0.26380070762855	6.56254463492317	5.28971989052229e-11	1.49023026673558e-10
CRABP2	8267.41610003286	5.63056372582393	0.249803680029342	22.5399550765728	1.68489525926574e-112	9.32825411339884e-110
CRACR2A	360.236966568808	1.00807559277168	0.159523493134357	6.31929236857067	2.62763732199829e-10	7.05922518900977e-10
CRACR2B	1714.47439298433	1.1315722190099	0.154654390816102	7.31678042271325	2.53990941472003e-13	8.32856816136934e-13
CRBN	1433.09043889965	-0.761016522197765	0.0721379642673652	-10.5494593578661	5.10902235269376e-26	3.61154128619175e-25
CREB3L1	5167.98024387889	0.593392362379789	0.198838853236011	2.98428779246411	0.0028423928740848	0.00419777633058127
CREB3L2	7361.76040267615	0.652099139273194	0.0894748668335978	7.2880705202495	3.14425392663874e-13	1.02447313085233e-12
CREB3L4	1195.14908889459	1.40260901118949	0.108377775958474	12.9418508433584	2.61258561703214e-38	3.40497151839377e-37
CREB5	502.172246675391	-0.648971364175575	0.168306716605935	-3.85588512011106	0.000115311634334018	0.000195328396869067
CREBL2	3478.92233280706	-0.623075230763955	0.0707189282619794	-8.81058644519842	1.24492843017289e-18	5.69810000066896e-18
CREBRF	1418.11378406733	-0.831901647250861	0.081778085327819	-10.1726721029976	2.62603928241232e-24	1.6803980447466e-23
CREBZF	2912.23596915556	0.645022772310503	0.0756354837544354	8.52804451419507	1.48842270417068e-17	6.41583888147815e-17
CRELD2	2621.77146098265	1.11003598358229	0.0961033858629975	11.5504357480675	7.34471025393014e-31	6.72787125245844e-30
CRIM1	4570.03854936004	-1.3536550394722	0.115436094821355	-11.7264451952144	9.32950611190752e-32	8.89935865574859e-31
CRIP1	41.0088559995013	-1.04420260520983	0.129345988381143	-8.0729415599105	6.86244580951557e-16	2.66656688516297e-15
CRIPT	1019.93025392105	0.616877300728568	0.0883403860059258	6.98295908155969	2.89026614425981e-12	8.85635902207219e-12
CRISPLD1	625.390047841194	0.898679526005879	0.222452973741815	4.03986294671389	5.34824449148944e-05	9.3418793547079e-05
CRISPLD2	2886.21406263266	-0.723287030310327	0.129120005650929	-5.60166510730885	2.12302430448697e-08	4.92124927121156e-08
CRK	3756.32190265323	-0.546115357829	0.0557336403652834	-9.79866655487978	1.14081657191472e-22	6.64284483461153e-22
CRLF1	6085.45676949575	4.09532629375704	0.328610469447178	12.4625557446378	1.19479237019382e-35	1.36783467294067e-34
CRLS1	3794.91727265815	-0.527516096118225	0.102758404767953	-5.13355668871515	2.84317340551673e-07	6.03934363194553e-07
CRTAC1	2193.59662458973	-2.55899226803744	0.254330187925429	-10.0616929862363	8.15831479799051e-24	5.07502180310053e-23
CRTAM	119.24069214178	-1.08415202044674	0.162782302818101	-6.66013443524149	2.73577226341057e-11	7.85924115771394e-11
CRTAP	7428.21057027038	-0.670926751673728	0.0733297585206027	-9.14944717137211	5.72256401003862e-20	2.84913699506995e-19
CRY1	1185.85898930183	-0.576310051839436	0.0798127037690415	-7.22078096122563	5.16898546510061e-13	1.66265228497461e-12
CRY2	2531.5636938958	-1.1515011393695	0.0990222268969013	-11.6287138297587	2.9450137714897e-31	2.73937739322506e-30
CRYAB	673.655880810183	-1.91726876335994	0.161440659246951	-11.8759968666082	1.5774234869756e-32	1.55617380493437e-31
CRYM	1271.73983229238	1.09085566442133	0.266536518720797	4.09270620647682	4.26367792893199e-05	7.50713219874668e-05
CSAD	723.099882796955	0.57128980585592	0.140705280034827	4.06018740529507	4.90333438449031e-05	8.59402953219328e-05
CSE1L	4432.90957105876	0.718368140094773	0.0873004825748934	8.22868464075785	1.89280368423322e-16	7.61578366089302e-16
CSF2	97.7428964820843	0.538322229624295	0.246475779387254	2.18407760374094	0.0289565460914857	0.0379965447906952
CSF2RB	1330.77932346771	-1.00938602708108	0.132355877839543	-7.62630299127908	2.41581657712025e-14	8.49309556614715e-14
CSF3	463.371193589343	-4.66983988114648	0.317211994993872	-14.7215110236821	4.69061123380831e-49	1.00499613137989e-47
CSF3R	3284.03893321438	-1.10108469681639	0.19442451786103	-5.66330167064332	1.48487772860921e-08	3.47811687962092e-08
CSMD2	140.466344935491	1.69486497920039	0.186582641070814	9.08372273794287	1.04923331032346e-19	5.15162761553284e-19
CSNK2B	2444.52402717469	0.533561010695842	0.0715397376887825	7.45824667427463	8.76814025985423e-14	2.96288645841412e-13
CSPG4	1126.87262336856	-0.695204837912011	0.146274839928677	-4.75273012263074	2.00688147530957e-06	3.95630914396237e-06
CSRNP1	3397.15213619133	-2.37030194027338	0.125457925306238	-18.8932021192569	1.29732379008577e-79	9.16135641764139e-78
CSRP1	12927.922834243	-0.963280952312813	0.0721869129948776	-13.3442602315072	1.2793426701191e-40	1.86001910684017e-39
CST1	782.33160399628	6.84948500633487	0.341858457903115	20.0360261622547	2.67273443996112e-89	3.3029747663841e-87
CST2	117.925112609841	2.32557293592232	0.268396653217331	8.66468679115465	4.52755983395779e-18	2.0085242199298e-17
CSTA	491.773100294176	-0.980001769380557	0.191689279753415	-5.1124495362558	3.18007954929271e-07	6.72813834328346e-07
CSTF2	1008.19809522613	1.10790930500782	0.0676053327879706	16.3878981038749	2.33375714263825e-60	7.87842258811124e-59
CSTF3	1362.78132745226	0.604167933875698	0.0558021734152203	10.8269606163925	2.56529287751109e-27	1.93599883956549e-26
CTDSPL	2796.65736634507	-1.04679880275445	0.0903610726219693	-11.5846212575828	4.93141423881741e-31	4.53827822336913e-30
CTF1	488.62489601768	-0.59794344576321	0.135026354441314	-4.42834621609438	9.49583880824029e-06	1.77060359618556e-05
CTH	344.53644600073	1.14669998046688	0.139327632860082	8.23024088565716	1.86837338859346e-16	7.51967318159991e-16
CTHRC1	3141.48068585941	3.78155303726168	0.176047580678311	21.4802897187872	2.3801737511746e-102	6.33538170961685e-100
CTIF	1520.24224584777	-1.18526806329455	0.0893519690247985	-13.2651588569424	3.68638849710579e-40	5.21177764948327e-39
CTLA4	190.908465136324	1.00051223909826	0.162026212781671	6.17500231549844	6.61625010358304e-10	1.72718818716886e-09
CTNNAL1	2005.34237804924	-1.37611311694311	0.101634009848015	-13.5398880650382	9.09273656673219e-42	1.39526127295056e-40
CTPS1	1684.87193532824	0.807630382830867	0.103334021904633	7.81572581754567	5.46472117175448e-15	2.00151377978973e-14
CTPS2	1462.19315703218	0.604251858063337	0.0747672471277567	8.08177218335773	6.38322691956517e-16	2.48663787767243e-15
CTSA	12769.3686508908	0.648105359259556	0.0875878437666668	7.39948983087314	1.36708690966726e-13	4.55618827755948e-13
CTSE	13931.1823925993	1.27361057550983	0.292383521448556	4.35595880780141	1.32485691966299e-05	2.44302486344997e-05
CTSG	82.2073987314716	-1.84473382525054	0.240730179325102	-7.66307668785999	1.81530874990413e-14	6.43753225913992e-14
CTSH	30048.4610965415	-0.84679471841868	0.183901187934665	-4.60461799039341	4.1322368167645e-06	7.93153373746186e-06
CTSK	3476.90044291306	0.935326949474301	0.156362006843387	5.98180445721147	2.20679103566952e-09	5.54341102081702e-09
CTSO	2669.60527143431	-0.815895491877112	0.097499699584631	-8.36818467495793	5.85126409328618e-17	2.43864336992394e-16
CTSS	14059.9933599789	-0.964614138381497	0.113451362906202	-8.5024464552181	1.85636292608125e-17	7.97452490995982e-17
CTSV	419.264654175593	2.2878098931373	0.228234805051136	10.0239308050528	1.19647535088696e-23	7.37001127353203e-23
CTSW	609.259690666758	-0.893478079615431	0.170965813282411	-5.22606281607617	1.73157553346483e-07	3.74655884925539e-07
CTTN	14257.8572145921	0.845140731965166	0.077780569263531	10.8657051493377	1.67920877441835e-27	1.28764147627282e-26
CTTNBP2	125.066421979382	-0.720430014719962	0.179243951506898	-4.01927099164758	5.83784941804064e-05	0.000101650111706001
CTU2	742.02901413873	0.832510168598606	0.0786494892935381	10.5850676981701	3.49527996842605e-26	2.49243534482148e-25
CUL7	3280.21900807648	0.855096805774019	0.0797931744180698	10.7164154329017	8.52432473793232e-27	6.29926207676034e-26
CUZD1	78.512381966688	1.2075013283897	0.169253435180417	7.13427959144551	9.72953835163306e-13	3.06789456287366e-12
CWF19L2	753.506139296372	-0.511949764402532	0.0670473549627946	-7.63564445885478	2.24693607046668e-14	7.9194912532033e-14
CX3CL1	5328.95054210706	-1.03669601864552	0.192955897079856	-5.37270969343052	7.75621488837458e-08	1.72511281166628e-07
CX3CR1	283.046114744106	-1.48073676138653	0.19821046754925	-7.47052756443654	7.98739365320976e-14	2.70699107625064e-13
CXCL1	1344.37634655499	-0.633638624080568	0.228102064463341	-2.77787325411253	0.00547159567122648	0.00784303600719198
CXCL10	1757.59569811532	0.952470333796927	0.216311851155441	4.40322769515057	1.06652126560741e-05	1.98037574956697e-05
CXCL11	408.36273752072	0.709469276742813	0.236123308790386	3.0046558316385	0.0026588151979861	0.00394180175185578
CXCL12	2033.62323250854	-1.26680574626683	0.150213218878598	-8.43338393068227	3.35810732342019e-17	1.42095883410146e-16
CXCL13	1541.05172529419	2.64620151645828	0.250248816906719	10.5742818254548	3.92170512779954e-26	2.79219756552847e-25
CXCL14	7266.11782620842	4.35192397150694	0.319053318573471	13.640115047118	2.31195566289674e-42	3.65294273175271e-41
CXCL16	7432.68496125885	-1.03903763422126	0.100878558556963	-10.299885814036	7.05449884641471e-25	4.63633991135926e-24
CXCL2	2497.41096630002	-2.42436931432286	0.19946213802031	-12.1545338798885	5.42704369364113e-34	5.72092244963343e-33
CXCL3	388.972969738274	-1.7598479903369	0.202600836175874	-8.68628196978026	3.74494678805725e-18	1.66775445603283e-17
CXCL6	243.839542024265	1.23819467066756	0.309115703976927	4.00560261008281	6.18595727292531e-05	0.000107333376726287
CXCL9	4563.51769795644	1.33728401871336	0.230967593707724	5.78992055658513	7.04197233678874e-09	1.69834359842295e-08
CXCR1	71.6715052921801	-2.88491375584665	0.225974990533865	-12.766517874527	2.52186227236339e-37	3.14460321727763e-36
CXCR2	122.021542252426	-2.61936849675406	0.185835442647554	-14.0950964973986	4.07091022649006e-45	7.28919384797529e-44
CXXC4	388.731603134839	0.839719318103111	0.207576658595027	4.04534557876937	5.22459955984552e-05	9.13051546815932e-05
CXXC5	2567.65416130282	0.630289125968228	0.0922563766532647	6.83193020182333	8.37796139833068e-12	2.49643409503326e-11
CYB561	7380.26613865808	0.602899464451318	0.080272550680116	7.51065537774995	5.88320808970845e-14	2.01608029635193e-13
CYB5A	9051.86279609484	-1.00881394901793	0.149328016752746	-6.75569106826288	1.42156031250695e-11	4.17037225210018e-11
CYB5R3	11582.8745627101	-0.785821591641334	0.0781258968490187	-10.0584009059117	8.43573782996297e-24	5.24053174616326e-23
CYBB	6170.99041773148	-1.40842225656994	0.156603024486934	-8.9935827305012	2.39299645649145e-19	1.1476598736763e-18
CYBRD1	7934.31512352979	-1.77101106220524	0.14622833539306	-12.1112714402772	9.20560330497395e-34	9.60171479609227e-33
CYC1	5398.92476625379	0.999927793468627	0.113128593439632	8.83885994748278	9.67002459121885e-19	4.46887513746444e-18
CYCS	5812.71775569901	0.639399625081	0.0996218845932605	6.41826469848028	1.37836444517716e-10	3.77108959986106e-10
CYGB	834.867705654093	-1.16024280457334	0.105485306328776	-10.9990940440283	3.85990221360259e-28	3.03895941629542e-27
CYP24A1	4395.8053463828	6.73704073939266	0.321076453515942	20.9826683508517	9.44425720199687e-98	1.74290618577118e-95
CYP26B1	303.994410638462	-1.01310763507965	0.174995213970253	-5.78934481746374	7.0661505264465e-09	1.70358107362038e-08
CYP27A1	3940.24691440662	-1.6858679086176	0.1466019337211	-11.4996294102426	1.32483021372867e-30	1.19927893971344e-29
CYP27B1	347.737349775286	2.36800537341122	0.162027766550488	14.6148121635272	2.25976775199031e-48	4.66131824967181e-47
CYP27C1	164.936094802659	3.04295468024385	0.245321982900201	12.4039217532403	2.48839922141562e-35	2.79788250394911e-34
CYP2C18	177.692365791314	1.43205303296936	0.290497091275687	4.92966393116244	8.23711916297894e-07	1.67538525106233e-06
CYP2D6	99.737478812578	1.88916830547537	0.20536567291876	9.19904616300065	3.61141143084361e-20	1.8229593586545e-19
CYP2D7	36.1162853777128	1.71724321859711	0.192181825707805	8.93551308648725	4.05293027696813e-19	1.91325402331227e-18
CYP2E1	113.150570361303	1.49264738093324	0.223282869995255	6.68500624774739	2.30914792347591e-11	6.66268843210968e-11
CYP2J2	377.634990373377	0.828392306074573	0.135303005619046	6.12249744404767	9.21198949557238e-10	2.37745938109672e-09
CYP2U1	507.495638208075	-0.996207300898484	0.0968827203249936	-10.2826107437601	8.44095880101161e-25	5.52393904325304e-24
CYP39A1	254.750861754596	-0.587357849471908	0.169107401133807	-3.47328292868246	0.000514133064147953	0.000820017946631921
CYP4B1	7314.98303710738	-2.49955816111277	0.280659329022337	-8.90602200831825	5.289643185729e-19	2.4776294867572e-18
CYP4F11	617.875504819834	2.99326291790766	0.357698220270018	8.36812359773026	5.8542970477837e-17	2.43917295118525e-16
CYP4F3	552.702130499816	3.04519323573769	0.380682587661839	7.99929740533009	1.25131150116593e-15	4.78172349189334e-15
CYP4V2	1441.18676595886	-0.652842910196281	0.10232091747883	-6.38034652427107	1.76687720653264e-10	4.7979885061052e-10
CYP51A1	317.550924951297	-0.899688362821829	0.110112035020967	-8.17066329443932	3.06698506469448e-16	1.21913096727272e-15
CYP7B1	282.215396289572	0.589613486430605	0.138117190042272	4.26893630148535	1.96407342559936e-05	3.56801946235999e-05
CYS1	393.416458207256	-1.40972046572131	0.229318205573745	-6.14744242479243	7.87422680434978e-10	2.04134057312241e-09
CYSLTR1	392.950437422441	-0.660938341002741	0.163893731995715	-4.03272494289178	5.51337982350667e-05	9.62425149919987e-05
CYSLTR2	111.457801655755	-0.901931080438515	0.137870963497313	-6.54184940439684	6.0762674575344e-11	1.7034964123908e-10
CYSRT1	96.8173318932866	1.42602245424594	0.193676601237368	7.36290519936491	1.79950172284047e-13	5.95004857760032e-13
CYSTM1	3555.36547011623	-0.596964714788015	0.132647938523732	-4.50036933428266	6.78354936856529e-06	1.27986786818855e-05
CYTH1	4127.59219035577	-0.561127894127172	0.067906851044524	-8.26320003793521	1.41818284966075e-16	5.75632516778724e-16
CYTIP	1058.59224252622	-0.506295880372888	0.131918565636417	-3.83794258170074	0.000124069482791832	0.000209292591264076
CYTL1	76.0891718367861	-0.857680728197215	0.215638371706337	-3.9774031004335	6.96719998191953e-05	0.000120225676286932
CYYR1	791.173449581984	-2.2684591918851	0.11099330884604	-20.4378013005425	7.7136788381977e-93	1.13579817871803e-90
D2HGDH	1219.35754625357	0.86011792910453	0.118941582826272	7.23143167146876	4.77928544893842e-13	1.54088259722238e-12
DAAM2	1457.53600098172	-0.904657960251334	0.174003445841962	-5.19908071862545	2.002765458029e-07	4.31175559256174e-07
DAB2	3618.24667941852	-1.11783371630355	0.11369377589138	-9.83196931880856	8.19993534888515e-23	4.80912310016607e-22
DAB2IP	3415.74306381183	-1.06063238937213	0.0897866067447185	-11.8128129330884	3.35157350348588e-32	3.2737564475475e-31
DACH1	264.260453996472	-2.49859170177808	0.183500609500464	-13.6162583251352	3.20576199872548e-42	5.030720161492e-41
DACT2	501.756760715503	0.678891867973132	0.313479406238587	2.16566656202109	0.0303366759808215	0.0397059037589172
DACT3	315.043711328877	-0.921024417685672	0.127779352809024	-7.20792833457384	5.68095129618602e-13	1.82140483878876e-12
DAP	12041.0352599198	0.998679636758438	0.0897765103186	11.1240638917052	9.58062554855306e-29	7.77744505674621e-28
DAP3	5456.05396353216	0.916056201467046	0.0683021882502055	13.4118133684288	5.15624446123407e-41	7.64106847836625e-40
DAPK1	4820.58026249133	-1.0865231432009	0.129308705974307	-8.40255213300783	4.36878297395281e-17	1.83515402556846e-16
DAPK2	1232.42051096267	-1.92991867143839	0.145051106455065	-13.3050944498397	2.16219722696207e-40	3.09803020894224e-39
DARS2	1646.43065617316	1.2118865980875	0.0932788298806492	12.9920861961724	1.356775342025e-38	1.78848833418743e-37
DAW1	165.522778433907	-1.04869944186711	0.261371851224512	-4.01228914649383	6.01327822184427e-05	0.000104494392804202
DBF4	636.261970534523	1.39767583313155	0.109782303422495	12.7313400207374	3.95984115215286e-37	4.89358583812034e-36
DBF4B	434.421928379462	1.34879678548296	0.107236273547564	12.5778035814039	2.79698689855716e-36	3.31447736840151e-35
DBI	5421.04799671294	-0.603155074825041	0.0891091689453661	-6.76872068232219	1.2992609706671e-11	3.82374465128712e-11
DBN1	4999.86611703732	1.18427570922872	0.105367543243489	11.2394734922501	2.60933910986621e-29	2.19950442263448e-28
DBNDD1	1501.63803659871	2.02293541741931	0.11810633953083	17.128084956788	9.16212419336812e-66	3.8780722006241e-64
DCAF12	4463.75353143267	0.762648671122694	0.0785619143994203	9.70761312212017	2.79812717173839e-22	1.59050834431339e-21
DCAF13	2560.55090924774	1.33821033720815	0.0921847798443679	14.5166082673018	9.51007327656428e-48	1.89940727591524e-46
DCAF4	678.279135958811	0.670977598352073	0.0755496856115226	8.88127585073283	6.6097815496286e-19	3.08553073957536e-18
DCBLD1	1487.96533471142	0.756248713097705	0.11886666142785	6.36215995312308	1.98936109932051e-10	5.37893084112038e-10
DCBLD2	6070.62618751344	1.03825803618555	0.176902811456739	5.86908725551519	4.38200789028246e-09	1.07271615156349e-08
DCC	101.390982052158	-2.73741040442178	0.197159352366163	-13.8842533796616	7.8918421588913e-44	1.34025751314374e-42
DCDC2	334.005758036691	-1.28156776869767	0.230929424621488	-5.54960794103331	2.86310934639552e-08	6.57378350915245e-08
DCHS1	1371.42034421398	-1.01866285058432	0.127493724091936	-7.98990583920629	1.35041856894626e-15	5.14340765349068e-15
DCLK1	963.867151622455	1.17311926278717	0.180885004964821	6.48544230084369	8.84718535997248e-11	2.45005787449738e-10
DCLRE1A	793.387532586242	0.585743748076547	0.0894160216471488	6.55076950737076	5.72413508212705e-11	1.60705382701258e-10
DCN	21749.5170710937	-1.45733494872613	0.146359127807205	-9.9572535759153	2.34449861602594e-23	1.41951904393766e-22
DCPS	913.124605266515	0.719951326931866	0.0758877675388721	9.48705371472529	2.37656395943014e-21	1.27793402340608e-20
DCST1	43.3403544784513	2.66319972863828	0.186842833402145	14.2536894787194	4.25209739223249e-46	7.94241295626045e-45
DCST2	108.394396311291	2.38547176997769	0.183415961912529	13.0058024672646	1.1340221293246e-38	1.50344830382967e-37
DCSTAMP	122.700260734115	-2.1955652886659	0.206527835055588	-10.6308444480375	2.14164429028294e-26	1.54629622440304e-25
DCTPP1	1742.88190105519	0.884022494121936	0.10181709117112	8.68245678553315	3.8731038531544e-18	1.72371802030579e-17
DCUN1D3	1021.15935381822	-0.650344671907445	0.0877490848231488	-7.41141258872571	1.24961151312845e-13	4.17875645160928e-13
DCUN1D5	1143.58710098064	0.871008080936786	0.0865404410705325	10.0647520414981	7.90863671426842e-24	4.93523177467039e-23
DDC	427.728022062536	1.56569904095822	0.350429709099965	4.46794036093434	7.89763155918302e-06	1.48339148338516e-05
DDIAS	305.782214888465	0.581745358003431	0.15044906935246	3.86672619848889	0.0001103061518105	0.000187285015604652
DDIT3	1045.79421001847	0.748165309190624	0.128962970726364	5.8013963618913	6.57649391112631e-09	1.58968306363778e-08
DDIT4	6177.98232950222	1.14700393790818	0.167343714172967	6.85417999461055	7.17227294910965e-12	2.14316558481491e-11
DDIT4L	543.328249997231	3.33806077344538	0.238711268543216	13.9836748965249	1.96095224011961e-44	3.43129455821688e-43
DDO	154.923751471347	-1.29099732229331	0.163637248656257	-7.88938541129616	3.03678321307726e-15	1.13202575955299e-14
DDOST	13964.0969740917	0.749213637234307	0.0646979725091972	11.5801718072047	5.19418505368906e-31	4.77058495873326e-30
DDR1	14233.5025145938	0.827645555444143	0.0914618238046116	9.04908213083776	1.44175108561727e-19	6.99448888048673e-19
DDR2	1575.60169586316	-1.1796188233386	0.133137758182822	-8.86013734525085	7.99159209499107e-19	3.71304552490001e-18
DDTL	85.0340672789776	0.582169679131024	0.117158433898264	4.96908041325098	6.72711698465639e-07	1.38221352835567e-06
DDX10	1178.45968064372	0.578214411291398	0.0772515570656422	7.4848253323888	7.16423532372927e-14	2.43576961718833e-13
DDX11	1191.23629844312	1.51213782602827	0.124396748376358	12.1557664952251	5.34580340740758e-34	5.63957812209819e-33
DDX27	3315.29115378092	0.714652808513326	0.0690171598239012	10.3547119344925	3.98383982583523e-25	2.65608511702242e-24
DDX39A	2687.5451010185	0.977853033463748	0.0875826017797798	11.1649233248687	6.05434170669676e-29	4.98205371952377e-28
DDX39B	4561.92693782487	0.748778156931791	0.120000252472938	6.23980484624939	4.38117140538955e-10	1.15813203632538e-09
DDX41	3266.70270674871	0.639829051264081	0.057563111701017	11.1152617076602	1.05740139596629e-28	8.56377572941455e-28
DDX52	1857.54703210151	0.656859499896876	0.065722619479267	9.99442056785472	1.61227363259105e-23	9.87847691398529e-23
DDX54	3586.00875546769	0.524079864687625	0.0745000758590326	7.03462189326193	1.99802067952514e-12	6.16739612518006e-12
DDX55	1061.33613751977	0.884145217976643	0.0759618592233396	11.6393309355043	2.60047538426706e-31	2.430329493156e-30
DDX56	3773.96700413673	0.909163147683438	0.0678243509770422	13.4046715462295	5.67740724522836e-41	8.37750465684496e-40
DEAF1	1468.67016382262	0.502543260837005	0.0814401259223505	6.17070829821846	6.79847461156839e-10	1.77275220607984e-09
DECR2	1025.50733772125	1.40471825019956	0.104841997346395	13.3984308364368	6.17550384299878e-41	9.09310092456874e-40
DEF6	1254.27876275985	0.550945116347475	0.0896740161756492	6.14386574666523	8.05369205106663e-10	2.08591226943887e-09
DEFB1	288.708543023149	1.24690806522801	0.311641623687886	4.00109603612131	6.30497603413269e-05	0.000109261516574973
DEGS2	548.310058682717	0.506923411470371	0.224442645008897	2.25858776281253	0.0239090397267295	0.0317069099221675
DENND1A	1368.99060238659	0.514815692743708	0.0943920249111704	5.45401683275877	4.92445373432424e-08	1.11135438018558e-07
DENND2A	524.106110574939	-1.73801377179844	0.136385737998019	-12.7433688984671	3.39415472063708e-37	4.2057739917939e-36
DENND2C	168.91976332445	-1.17508390906601	0.1236826436347	-9.50079877445574	2.08286395409009e-21	1.12568996441081e-20
DENND3	2618.89689393267	-1.78204461762757	0.100210776606957	-17.7829638484595	9.57801263062428e-71	4.89185508562622e-69
DENND4A	1315.86902680005	-0.748911167660215	0.0701012290131704	-10.6832815658555	1.21885375145307e-26	8.92128755889051e-26
DENND4C	2242.26393119869	-0.65550095157257	0.0832677098364993	-7.87221064275315	3.48428858663807e-15	1.29119245857182e-14
DENND5A	3373.42361537083	-0.773815495215164	0.0635885326177849	-12.1691044494827	4.54036558037752e-34	4.8155708810732e-33
DENND5B	677.874301745714	0.620814826721557	0.134464400396433	4.61694563684697	3.89429232031791e-06	7.48578275393755e-06
DENR	3407.07918909974	0.678479090789507	0.0634527032016971	10.6926743315068	1.10148264810833e-26	8.08786277584476e-26
DEPDC1	486.761847892004	3.82294810724028	0.18321651052692	20.8657401903666	1.09683453206826e-96	1.92168186814644e-94
DEPDC1B	341.916009771247	3.59484110972317	0.172970295221433	20.782996901989	6.16852864569185e-96	1.00445417629436e-93
DEPDC4	43.1997344185103	0.9714611405336	0.107608331339625	9.02775025353331	1.75237216953625e-19	8.46877904977348e-19
DEPDC7	163.851157647936	2.42002387597083	0.21264426247611	11.3806215497712	5.2226174738302e-30	4.55203075914885e-29
DEPTOR	1321.51118246186	1.5309862352112	0.144888095139074	10.5666806768469	4.25281493402184e-26	3.02483101242529e-25
DERL3	1881.25801131812	2.25190713337979	0.16833175345776	13.3777916948086	8.15339544767465e-41	1.19799518462065e-39
DES	946.616777714595	-3.0219883864334	0.226365641663215	-13.3500312336688	1.18399267080041e-40	1.72320111004716e-39
DGAT1	2786.44227108058	0.955177244759463	0.101876757938817	9.37581116718598	6.864587041258e-21	3.60579693503043e-20
DGAT2	706.554316841664	0.90086277562378	0.145640963471532	6.18550409274016	6.19043289525504e-10	1.62153258333128e-09
DGCR6	326.064764670132	0.861975033965927	0.153044208993459	5.63219634140335	1.7792894959595e-08	4.14389128614764e-08
DGKA	1468.46239053111	0.995898753091972	0.109745765659992	9.0745984330494	1.14097446938587e-19	5.58819095214784e-19
DGKH	878.942281372213	-0.674106038049807	0.106809389729816	-6.31129940686882	2.76702280765509e-10	7.42360199278041e-10
DGKI	54.0105206594103	1.79621749474623	0.18995395395262	9.45606794367786	3.19741166911495e-21	1.70606688173554e-20
DGUOK	1937.35998850141	0.567175679428263	0.0718591568181473	7.89287969052579	2.95292253139619e-15	1.10224921135531e-14
DHCR24	33481.311617232	-1.00138490734575	0.105763075696918	-9.46819011027429	2.84734260374145e-21	1.52338882792367e-20
DHFR	555.888338274317	0.914319276492901	0.0933650344006371	9.79295174432734	1.20719237691726e-22	7.01458845042474e-22
DHRS11	546.552190541861	1.09968293607506	0.0984005461239316	11.1755775693567	5.36998962821012e-29	4.42944138522385e-28
DHRS13	250.767842539913	1.18897976672597	0.0990372778049288	12.0053760874554	3.32946907034853e-33	3.40348459399513e-32
DHRS2	115.12320161006	1.44364085757684	0.27803543092465	5.19229097088738	2.07722026481418e-07	4.46787967137421e-07
DHRS9	579.458814294766	0.542163774179781	0.238984385014239	2.26861589365966	0.023291694238395	0.0309237736166547
DHTKD1	2271.32272268336	1.04341499720902	0.090652463156267	11.5100567693388	1.17401093989379e-30	1.06764030348685e-29
DHX32	2245.05844343015	0.527385793617624	0.0871916037769992	6.04858462021713	1.46123866273874e-09	3.71714837915217e-09
DHX34	1233.28114004627	1.00023187956539	0.0860468491603365	11.6242708399653	3.10230867474625e-31	2.88181572933979e-30
DHX37	1375.81481421089	0.816232406353521	0.0790563974039502	10.3246850749202	5.44973454276406e-25	3.60562981866144e-24
DIABLO	455.089836726031	0.563496132132216	0.0704143531188948	8.00257486113309	1.2184404885672e-15	4.65997093182057e-15
DIAPH2	1257.18685669181	-1.02925563112898	0.0937968344652804	-10.973244854121	5.13942317630704e-28	4.02345906013947e-27
DIO2	634.598764681305	2.32356222630271	0.217021215249358	10.7066132849405	9.47654184314274e-27	6.98428198354306e-26
DIRAS1	291.747207295283	2.70969006839993	0.228948558001071	11.8353663899786	2.56222182829059e-32	2.50981686662208e-31
DISP1	756.078933984855	-0.99278109756814	0.112523112230013	-8.82290827095824	1.11524700582724e-18	5.12147770658755e-18
DISP2	148.080587477165	0.775138826367786	0.178228475232623	4.34913010031689	1.36678613219012e-05	2.51832892114529e-05
DIXDC1	847.5553724551	-1.29835250502035	0.0916477428710664	-14.1667701172621	1.4711272319203e-45	2.67567306399591e-44
DKC1	3490.54375524029	1.15235858648238	0.075723706258301	15.217936937101	2.68877035328494e-52	6.64558401068158e-51
DKK1	826.057573357635	2.51278228261066	0.340878840090298	7.37148214287817	1.68741370111341e-13	5.59279047823534e-13
DKK2	263.540648081572	-2.31331465508196	0.1573991758492	-14.6971205065158	6.72595486716373e-49	1.434421283766e-47
DKK3	4190.10408657276	-1.07858712344798	0.13953401201724	-7.7299226751591	1.07611928580282e-14	3.87173564720479e-14
DLC1	5193.40788626219	-2.25664380659965	0.165077638373891	-13.6701968166547	1.52980852084995e-42	2.43100800655386e-41
DLEC1	336.62929054314	-1.06112631643798	0.244466567041493	-4.34057846551213	1.42108110749927e-05	2.61523515608262e-05
DLG3	3065.26961046826	0.785401616358146	0.0741685528783266	10.5894154042158	3.33669110526995e-26	2.38426131068877e-25
DLG5	2181.65598947571	1.18457158410228	0.106678580866425	11.1041183195483	1.19793755549378e-28	9.65113719766554e-28
DLGAP5	738.893268716981	3.68869460657171	0.171217718455298	21.5438836578982	6.04225141955515e-103	1.74230837287631e-100
DLK2	130.126307347674	0.992789021642877	0.173587053502326	5.71925729259283	1.06990680677235e-08	2.5383236394474e-08
DLL1	392.62064760967	-0.593266734266269	0.169936423954128	-3.4911099131191	0.000481018321681134	0.000769684923744344
DLL4	1224.25544536984	-0.788824493438583	0.112397811179068	-7.01814817533999	2.24828048000053e-12	6.92906927715149e-12
DLX3	183.297581924781	2.23609696568661	0.236014076952552	9.47442201143009	2.68241587005065e-21	1.43960132056499e-20
DLX4	166.555491328183	1.25430822289321	0.165078078121952	7.59827250936723	3.00109850576305e-14	1.0486797379012e-13
DMBT1	10943.5240533457	-0.973789182563263	0.319384941173787	-3.04895145959119	0.00229641582843306	0.00342581283480728
DMC1	39.7554528825345	0.982232781680565	0.168067503972913	5.84427541589998	5.08777924311081e-09	1.24000620714733e-08
DMD	838.883314522974	-0.986204975794106	0.147235580210957	-6.69814303296179	2.11084611088286e-11	6.1045175555223e-11
DMGDH	149.797900701764	1.78586823274927	0.214439129473256	8.32808936100442	8.21574914242254e-17	3.3883845017959e-16
DMTN	1819.21773057262	-0.654496193902254	0.127659473578524	-5.12689090402421	2.94566089651807e-07	6.24937039679746e-07
DMXL1	1467.82344486218	-0.630878150810931	0.0694662764286836	-9.08179023325961	1.06803454105586e-19	5.23836501869387e-19
DNA2	389.074847495688	2.19354244185014	0.129576115611258	16.9286016292616	2.76879972750289e-64	1.11081034864833e-62
DNAAF1	359.590911363637	-1.48859045290349	0.26257404685183	-5.66922158054523	1.43447750368175e-08	3.36347672852093e-08
DNAAF2	805.998580046017	0.567432563463308	0.0891351750721564	6.36597799919013	1.94049248314516e-10	5.25398209296012e-10
DNAAF3	183.511530950415	-1.12849000705899	0.21041121707022	-5.36325972907793	8.17333487825032e-08	1.81438858139315e-07
DNAAF5	2179.79408351263	1.00416222795903	0.0787924400964856	12.7443981520229	3.34965804878603e-37	4.15435636677844e-36
DNAH1	622.173752188292	-0.544290368721501	0.149124721254565	-3.64990032599869	0.00026234208752678	0.000429764094384916
DNAH10	300.333076665665	-1.63472397639879	0.232702354842463	-7.02495674143684	2.1413258062669e-12	6.60385260350716e-12
DNAH12	223.604045040222	-1.64563672869269	0.288974161973896	-5.6947538750587	1.23550018781151e-08	2.91271641960468e-08
DNAH14	460.431524144625	1.85822500545185	0.110803588236761	16.7704406962098	4.01519758928163e-63	1.51842485883189e-61
DNAH2	1127.63343479281	0.709588606770737	0.188588925955907	3.76262075397068	0.000168142078031744	0.000279852633722628
DNAH3	380.099087444932	-0.581505361535687	0.227324458604268	-2.55804133486572	0.0105263579297064	0.0145928806194978
DNAH6	219.05948931453	-1.41210799655573	0.234356944989876	-6.02545828806882	1.68631105512154e-09	4.27320236432391e-09
DNAH7	211.405313310405	-1.25011556939689	0.213806655365395	-5.84694413399081	5.00685562295582e-09	1.22114341281641e-08
DNAH9	444.260374953593	-1.99465987060567	0.347470575913483	-5.74051447482081	9.43893522680399e-09	2.25016022173948e-08
DNAI1	164.631752446981	-1.72870507395001	0.302845672658454	-5.70820464025457	1.14174096612016e-08	2.70180145530333e-08
DNAJA3	2856.01523710958	0.814613124137178	0.0614878445416697	13.2483603907293	4.61168645722573e-40	6.5000358711264e-39
DNAJB1	6610.24888835307	-0.55922259616511	0.0969629538503272	-5.76738407772035	8.05114270445423e-09	1.93029388831372e-08
DNAJB11	3913.06288177309	0.827308036562947	0.0721109237088214	11.472714451746	1.80894382875532e-30	1.62581763206509e-29
DNAJB13	182.578630148587	0.95201746061733	0.206309499617102	4.61451102534889	3.94021859569513e-06	7.5703172658268e-06
DNAJB14	1880.5627671759	-0.505564722104413	0.0655015024215429	-7.71836833376416	1.17828290113465e-14	4.22941224963816e-14
DNAJB4	981.127251009467	-1.19427459798678	0.126999016067539	-9.40380984803583	5.26223505845496e-21	2.7778259131989e-20
DNAJC10	7286.91471813783	0.868017031729771	0.0866029648364185	10.0229482139479	1.20843379651139e-23	7.44036128892978e-23
DNAJC12	1167.28234960229	4.32570394762381	0.255433870634608	16.9347312354344	2.49495309700654e-64	1.00385598301359e-62
DNAJC18	419.540677665247	-0.864670318615732	0.0813946157061155	-10.6231881693222	2.32482674679922e-26	1.67418975038751e-25
DNAJC2	1478.08632505475	0.734829144305133	0.0768529725486187	9.56149280810532	1.16070227109726e-21	6.3675307706132e-21
DNAJC22	456.530229225971	3.52327709420145	0.211793143319089	16.6354634479043	3.85759579923176e-62	1.38683073914719e-60
DNAJC27	299.478521887688	-0.76405416354932	0.070848233180058	-10.7843785124113	4.07991740300244e-27	3.05409068550334e-26
DNAJC5B	141.503507192334	-1.21716266998449	0.166780894635001	-7.29797422329606	2.92132584763279e-13	9.53633751346355e-13
DNAJC9	777.776268047751	0.874953781515485	0.076995934248459	11.3636361459306	6.34476621939371e-30	5.49892982107879e-29
DNAL1	1004.49500602016	-0.672560697222777	0.073333294548427	-9.171287085413	4.67404498380725e-20	2.34311686421138e-19
DNALI1	1461.61143370943	-0.525121294972556	0.168544013059779	-3.11563303519009	0.00183550533188105	0.00276805723453537
DNASE1	1005.57954868114	1.14816648612209	0.109147364709988	10.5194155550419	7.03083422153837e-26	4.90492824900769e-25
DNASE1L3	240.561605553926	-3.44658708816361	0.230350745295654	-14.9623439843441	1.29387277651494e-50	2.98973173618418e-49
DNER	301.984788890682	0.862961452051222	0.282413244469404	3.05566919735846	0.0022455886179986	0.00335432679276048
DNM1	600.264526837769	1.15380960647636	0.149671804495058	7.70893095308711	1.2687603010151e-14	4.53887602128457e-14
DNM3	357.56884476097	-0.877709204810396	0.167304740263765	-5.24617057129787	1.55293138206416e-07	3.37745494329824e-07
DNMBP	1815.3356668163	0.507249057776854	0.0859605539749632	5.90095147507536	3.61411200883338e-09	8.92788226204941e-09
DNMT1	4192.83593465048	0.666503473605149	0.086418318677589	7.71252535115561	1.23352164577775e-14	4.41966686492616e-14
DNMT3A	2418.77750396917	0.92099607172923	0.0896988711827045	10.2676439467481	9.85828170264472e-25	6.41506709197487e-24
DNMT3B	318.153492738365	2.05411109073524	0.167890621422661	12.2348173669812	2.02559940220618e-34	2.17673302219998e-33
DNPH1	1375.024211151	0.827941582618021	0.103210899959041	8.02184248898696	1.04170665886776e-15	4.00062759860949e-15
DNTTIP1	3102.22122301873	1.54470996624538	0.141353317452328	10.9280064598862	8.46884816131458e-28	6.58524311240197e-27
DOC2A	148.074032614027	1.0117632665665	0.262619113256863	3.85258808477093	0.000116875911732124	0.000197736156250377
DOCK11	1321.62320761018	-1.3512676976017	0.119707104590683	-11.2881161249545	1.50221904648596e-29	1.27637899462322e-28
DOCK2	1836.43998042441	-0.969731730108045	0.130978046888447	-7.40377302261926	1.3236859936685e-13	4.42005737958158e-13
DOCK3	198.898338264891	1.62299198817217	0.20608348294535	7.87541031904322	3.39626410616563e-15	1.25928131994741e-14
DOCK4	1587.32232089944	-1.65936926845532	0.100831995679399	-16.4567730438598	7.49933048176468e-61	2.56926319797289e-59
DOCK6	2629.31967685908	-0.655895893475127	0.0806376148586498	-8.13387021211939	4.15797708336287e-16	1.64148775843769e-15
DOCK8	2550.01767265482	-1.10294506541582	0.120710465032163	-9.13711222239049	6.4142201363043e-20	3.18547617174696e-19
DOCK9	4632.14423476475	-0.912259386371142	0.109401597954772	-8.33862944806605	7.51565252454587e-17	3.10798167290826e-16
DOK2	1000.22562917243	-1.83523259536736	0.137804170355529	-13.3176854563439	1.82683625190475e-40	2.62840338488707e-39
DOK3	789.007973575799	-0.625312236758756	0.114827088486021	-5.44568572628124	5.16061837343131e-08	1.16237785039321e-07
DOK5	155.565805009839	2.28241150110788	0.211010176002351	10.8165944616929	2.87253544729343e-27	2.16433114458293e-26
DOK6	225.177476596832	-1.17525498705688	0.182199731281288	-6.45036619314476	1.11580210190319e-10	3.07278489702388e-10
DOK7	166.07163958028	-1.10363883599	0.191744302164245	-5.75578425816605	8.6240468758195e-09	2.06285390350975e-08
DOLPP1	1081.89931653071	0.900745545871582	0.0692298628670991	13.0109393340956	1.06030658370415e-38	1.40976978146486e-37
DONSON	685.978254566383	1.47546937621312	0.0937721962731827	15.734614681677	8.75882785262975e-56	2.45904536122208e-54
DOT1L	1585.50406362298	-0.601367973788149	0.0896615544025307	-6.70708842597508	1.98545961135254e-11	5.75513015303255e-11
DPAGT1	2417.18176684055	0.683512480573217	0.0664783166281199	10.2817356882965	8.51796056137852e-25	5.57169622542723e-24
DPEP1	132.115711910176	2.01562697099123	0.224132290915196	8.99302355212116	2.40520686821893e-19	1.15271704511836e-18
DPEP2	349.285236677466	-2.16888355566334	0.142818167596121	-15.1863281273625	4.35649095120245e-52	1.06158787421819e-50
DPH2	1272.74541811874	0.920723541912167	0.0728264925767101	12.6427006070949	1.22763711379819e-36	1.4762576274614e-35
DPH3	1335.64769620322	-0.665753315049402	0.0729769753594522	-9.12278580703292	7.32175797263885e-20	3.62318384337842e-19
DPH7	884.848942644842	0.617068383061342	0.0779736870141611	7.91380280567307	2.49643609635946e-15	9.36908134753561e-15
DPM2	2912.00937186068	0.71697198840543	0.0812182883467463	8.82771606001413	1.06834857185734e-18	4.92408011424489e-18
DPM3	1231.49820241178	0.640691127013117	0.136186196019365	4.70452326109478	2.54459855056656e-06	4.97033425605303e-06
DPP10	181.235348553351	2.45558219219096	0.314634165329265	7.8045630855797	5.97080335749374e-15	2.18110027107603e-14
DPP3	3075.56304044027	0.855447944357714	0.0723876379615983	11.8175971539717	3.16611115695447e-32	3.09478421775472e-31
DPP4	6199.85941226544	1.26947031587491	0.210197326149836	6.03942180962846	1.54667438489228e-09	3.93231450427884e-09
DPT	1316.86829680172	-1.42894002717175	0.181249293140541	-7.88383779275627	3.1747635213512e-15	1.18091647135238e-14
DPY19L1	4850.59404966941	1.10728373057836	0.123544299742386	8.96264524455815	3.16981064552228e-19	1.50871214390213e-18
DPY30	2203.98536099502	0.799757683087563	0.0832900598085796	9.60207838637164	7.83483579835432e-22	4.34288995935211e-21
DPYD	3024.43981550056	-0.541639312948987	0.136211047243608	-3.976471247448	6.99454514848484e-05	0.000120682497382422
DPYSL2	8719.30038876788	-1.56957756228827	0.115936819878314	-13.5382147270874	9.30222486333407e-42	1.42424883112176e-40
DPYSL4	99.8827453397823	1.27122303700493	0.204894129581633	6.2042921366298	5.49436401535156e-10	1.44439681550771e-09
DRAM1	7761.34035074603	-1.07071171483405	0.151077563436938	-7.08716562854142	1.36886521572934e-12	4.27106930814018e-12
DRAP1	3201.39497533123	0.509016060816789	0.0851394140311604	5.9786183239468	2.25038126768791e-09	5.64880796628008e-09
DRAXIN	41.3833248119064	0.96251163195643	0.17830865219036	5.39800856622968	6.73846510029125e-08	1.50491282768933e-07
DRC1	220.964051022839	-1.93544962753404	0.288394916172993	-6.71110868810551	1.93151166137187e-11	5.60462325053418e-11
DRC7	107.623016387207	-1.45873829172514	0.278897344351592	-5.23037713075597	1.69164580320058e-07	3.66646876951131e-07
DRD4	37.129884500278	0.891056066356987	0.18766913482944	4.74801606117493	2.05421726957362e-06	4.04616781388479e-06
DROSHA	3140.57167584663	0.846512423418991	0.0820129872646748	10.3216874747789	5.6226149520484e-25	3.71645718965148e-24
DRP2	54.4975338715814	3.09381471278657	0.244386692994059	12.6595056174429	9.91215924306217e-37	1.20557290055557e-35
DSC2	2521.43856110212	0.761806293300779	0.144560773506654	5.26979950937875	1.36572851038668e-07	2.98579186736093e-07
DSC3	112.134998193775	0.973056737755236	0.30564998119812	3.18356550830117	0.00145473192168698	0.00221652845971703
DSCC1	344.524965628319	1.78260840877285	0.14421670380854	12.360623712073	4.26832023037278e-35	4.7413980986027e-34
DSG2	9201.10474503908	1.42564919233718	0.134631939062415	10.5892346367845	3.34314042745591e-26	2.38763708237447e-25
DSN1	1068.71069439776	1.0421715556764	0.0923912825256812	11.2799771492155	1.6478877794822e-29	1.39671860109082e-28
DSP	16840.8467418576	2.19773170222825	0.177740930284803	12.3648036426203	4.05200270947233e-35	4.50834159982368e-34
DST	6600.76082583999	-1.15985312752703	0.147685804272208	-7.85351803609533	4.04526602014358e-15	1.49427614050727e-14
DTHD1	164.649410878092	-1.78762454055963	0.262416281052369	-6.81217085079749	9.61368334049826e-12	2.85114615632819e-11
DTL	719.684030694697	1.87107426338213	0.136831903098932	13.6742544757951	1.44682522917114e-42	2.30708617476471e-41
DTX2	1953.82380257554	1.31437726690965	0.111974275012434	11.7382074299092	8.11890438779997e-32	7.76061848284112e-31
DTYMK	1487.35154462105	1.32436835707754	0.101926312777592	12.9933902344469	1.33384876697562e-38	1.76162221218602e-37
DUOX1	3073.94940274977	-2.5409418591025	0.212146921130216	-11.9772742661812	4.67440988173031e-33	4.73981737531349e-32
DUOXA1	903.56097478761	-1.97301073859673	0.21092262000254	-9.3541922557807	8.42409148642117e-21	4.4049055634135e-20
DUS1L	5035.30541077147	1.24530233604185	0.0843341297129014	14.7662914205819	2.41648802558653e-49	5.28382476495152e-48
DUS4L	440.918455089753	1.08547869393537	0.0870286104259743	12.4726648928707	1.05246473481662e-35	1.20989737496651e-34
DUSP1	18530.8480160603	-1.56068573681323	0.164732022006402	-9.47408838794306	2.69100071137489e-21	1.44308953297713e-20
DUSP12	795.255427072941	0.672476774830675	0.0647467586940585	10.3862616198019	2.86357943438367e-25	1.9268256174674e-24
DUSP18	303.527658223033	-0.777898977736511	0.0858758405778482	-9.05841471247469	1.32360159659387e-19	6.44162085037123e-19
DUSP19	181.257368684565	-0.79593009970399	0.109332458130944	-7.27990674782714	3.34051005217817e-13	1.08662748841829e-12
DUSP23	2531.29352580941	1.07156586668649	0.134483305432236	7.96802148223842	1.6123484159697e-15	6.12082129057505e-15
DUSP26	38.2865063719821	-1.43392673864432	0.195436127127601	-7.33706075595787	2.18335513896955e-13	7.18493068912922e-13
DUSP3	4653.25809885559	-0.652343888685023	0.0619067546822562	-10.5375236035753	5.80062187511907e-26	4.06925531543452e-25
DUSP4	4890.05832527845	2.44952938166222	0.224671617143218	10.9027095313991	1.1187529604844e-27	8.64099315070572e-27
DUSP5	2249.30465089519	0.580940101656905	0.151241722337954	3.84113651098721	0.000122465981231112	0.000206713615392661
DUSP7	1520.18667534074	-0.50627670749094	0.0998236055356158	-5.07171329641371	3.94250046747131e-07	8.27667965573644e-07
DUSP8	798.231955960799	-1.10815338839397	0.119609047039959	-9.26479573090952	1.95451082095285e-20	1.00008814317222e-19
DVL1	3938.83547364778	0.600244614542981	0.0968503507067486	6.19765039736873	5.73122655068459e-10	1.50437903827092e-09
DVL3	4657.45810211932	0.521878720560474	0.070647305724525	7.38710011950683	1.50065603696723e-13	4.99172799991912e-13
DXO	725.445406430324	0.657324139521071	0.0860531778490829	7.63858065385875	2.19629357935939e-14	7.74494253042377e-14
DYDC2	107.115769186256	-1.92125309664073	0.259632007450842	-7.39990849165427	1.36278376044576e-13	4.54294075826824e-13
DYNC1I1	123.246748752947	0.891302613861051	0.197511634500541	4.51265879154379	6.40199705326822e-06	1.21018903597768e-05
DYNC2H1	670.571205613708	-1.05355216521728	0.142144457767594	-7.41184131807542	1.24557743109218e-13	4.16627289119064e-13
DYNLRB2	85.4758713479725	-1.966022685413	0.266618838310798	-7.37390762734177	1.6569801917205e-13	5.49586935863971e-13
DYRK2	1900.44098158537	0.801976977125984	0.10387588004092	7.72053124180568	1.1584585212318e-14	4.16149088823498e-14
DYRK3	450.309133826278	-0.682075448896182	0.115723994213848	-5.89398467906115	3.76992139474738e-09	9.29452832645147e-09
DYSF	2035.88960337139	-0.74126153709181	0.125213206484848	-5.91999484640234	3.21951707222455e-09	7.98733389436459e-09
DZIP1L	262.543005952146	-0.649615426693389	0.157286846050835	-4.13013194048939	3.62555101309287e-05	6.42937239874675e-05
E2F1	1037.3032605312	1.49715418658354	0.139674693278672	10.7188650387547	8.30157349402876e-27	6.14121211816419e-26
E2F2	320.845366770671	2.38258190443845	0.147645799228835	16.1371465824484	1.39859243219435e-58	4.36973314988758e-57
E2F3	1340.03157010124	1.36558616877925	0.0858801660805042	15.9010657652798	6.22958632101695e-57	1.83065189531201e-55
E2F5	753.560458635978	1.24266118446003	0.111658328488083	11.1291401303097	9.05043175461089e-29	7.35998977177258e-28
E2F7	199.090676652892	2.73657547389818	0.192977867120327	14.1807737578105	1.20510430919043e-45	2.20050774980274e-44
E2F8	347.893574780166	3.17941007514145	0.151493845619373	20.9870576731525	8.61142060265948e-98	1.6327489391974e-95
E4F1	1323.52691174041	0.657020911828837	0.0778214124647288	8.44267523577294	3.10155949092223e-17	1.31481423932173e-16
EARS2	1483.14338104995	0.782051685210369	0.0701157567190156	11.1537223843193	6.86721600562322e-29	5.62420927419118e-28
EBF1	250.586706758994	-1.06349285626255	0.123488944714235	-8.61204910871633	7.17660871864541e-18	3.15337908808797e-17
EBI3	131.043739981336	0.671285198897055	0.14913034724682	4.5013319642181	6.75289407243187e-06	1.27443150881551e-05
EBNA1BP2	2781.42127588055	0.679720963739998	0.0701482702683604	9.68977511690089	3.33261647832205e-22	1.88580313476924e-21
ECE2	591.891758054846	2.11979096167687	0.128528526892588	16.492766336989	4.13572890373033e-61	1.43106559391329e-59
ECEL1	175.293827835844	4.67774605417109	0.314129838317063	14.8911229803317	3.76394007264801e-50	8.52646391907055e-49
ECHDC1	3044.51776619844	-0.751794235319757	0.0902203207409345	-8.33287034612209	7.89055586976468e-17	3.2571781626428e-16
ECHS1	5564.07080443733	0.525987303082693	0.0749186326868093	7.02078086877983	2.2063165659493e-12	6.80276845384368e-12
ECM1	3695.70357534617	1.68813164534544	0.21422681140744	7.88011376472744	3.2708314144165e-15	1.2146921815653e-14
ECM2	606.215512607096	-1.30930565295872	0.133841510322133	-9.78250805603926	1.33851814112683e-22	7.76138650663446e-22
ECT2	2319.54364735034	2.1492774058146	0.131550983181268	16.3379805596211	5.29787342792071e-60	1.76268908932333e-58
ECT2L	120.800760832219	-1.68312938549779	0.269896764203084	-6.23619697875041	4.48336503310789e-10	1.18446755913812e-09
EDA	266.395928062136	-0.658624386615449	0.191694817838292	-3.43579651261645	0.000590814548567457	0.000937460067261512
EDARADD	181.496795422391	1.63415880197891	0.235000784828588	6.95384401873756	3.55464628879933e-12	1.08298171435773e-11
EDEM1	6218.59751419512	-0.525337616914197	0.0966004756393282	-5.43825083093401	5.38061900757842e-08	1.21074862110052e-07
EDEM3	3327.91401886936	0.517305647449422	0.0806200810768879	6.41658555212893	1.39364646891712e-10	3.8106402165709e-10
EDIL3	2794.11207161488	-0.618154734391558	0.184154885768697	-3.35671101970097	0.000788755054110469	0.00123455373786532
EDN1	1561.07891894788	-2.01965497627891	0.169275128180619	-11.9311974416224	8.13941609840324e-33	8.14588996514817e-32
EDN2	317.374743271998	1.9379477696158	0.264764780303919	7.31950740348191	2.48882849554849e-13	8.16881081500751e-13
EDNRA	1409.54065366077	-0.849131015450129	0.137364844332999	-6.18157447470089	6.3465406850457e-10	1.6602243360748e-09
EDNRB	1555.57253263234	-3.52184212531682	0.162736666170929	-21.6413559905282	7.33152663918504e-104	2.15905660027575e-101
EDRF1	804.828039782376	0.585560659535216	0.0758374021390437	7.72126474561486	1.1518103230999e-14	4.13868293925902e-14
EED	951.011335817953	0.643262929084665	0.0661185451829147	9.72893349823564	2.26959956455164e-22	1.29969083876538e-21
EEF1A2	2940.12721102682	6.45762041545286	0.330848981767543	19.5183324456777	7.67009321082446e-85	6.9843263244093e-83
EEF1D	6877.99387574276	0.528435476272972	0.0823737472644824	6.41509575346004	1.40734376763875e-10	3.846572884654e-10
EEF1E1	509.968235257238	0.799863338580939	0.0924272269714847	8.65397962039594	4.97340939999605e-18	2.20207803919851e-17
EEF2KMT	478.084389710648	0.910385013384853	0.0687467802825115	13.2425840111154	4.98052724707627e-40	6.98434423776926e-39
EFCAB10	96.9833186911702	-1.03175527966475	0.175199347030004	-5.8890361017616	3.88454590532669e-09	9.56520189923977e-09
EFCAB12	130.780589349277	-1.5567582978191	0.219646504600108	-7.08756235685771	1.36494807363932e-12	4.26076821994629e-12
EFCAB13	159.013651904184	0.913788912643097	0.127951766317784	7.14166704329499	9.22057309146104e-13	2.91241333087431e-12
EFCAB6	130.769535092825	-0.9582874168987	0.163087983883765	-5.87589222748432	4.20571888403609e-09	1.03047185473435e-08
EFCC1	302.571479520769	-2.53851228819918	0.150062442399012	-16.9163732618009	3.40779672080113e-64	1.36321717955516e-62
EFEMP1	6464.20584872681	-1.58769200584118	0.148170201853232	-10.715325929122	8.62529155374921e-27	6.36368125775282e-26
EFEMP2	2179.35842183353	-0.751164445420795	0.111142064768992	-6.75859717904365	1.39334181458969e-11	4.08845538599447e-11
EFHB	109.641069238675	-1.67912793731736	0.225955149563344	-7.431244388819	1.07580732668318e-13	3.6141381574325e-13
EFHD1	698.757261963525	0.942056668823033	0.229065039931756	4.11261652630928	3.91199899694473e-05	6.91487411008376e-05
EFNA3	268.805266225841	3.10371036170149	0.151910972343181	20.4311137887389	8.84609942298776e-93	1.27540481368306e-90
EFNA4	907.969777418279	2.22129215481769	0.106548281393527	20.8477520778916	1.59753268666834e-96	2.72980863162673e-94
EFNA5	1668.49002938802	1.42724913900019	0.150394659633078	9.49002539373594	2.30977992541797e-21	1.24250540022192e-20
EFNB1	1690.55479262729	-0.986492284463885	0.140173687519471	-7.03764238439439	1.95519705565011e-12	6.03925071351332e-12
EFNB2	2778.85652310826	-1.05520140104362	0.138881372298054	-7.59786127961816	3.01064798728311e-14	1.05148571264157e-13
EFR3B	520.212111453032	-1.11389058895674	0.187592819420366	-5.93781037247855	2.88853859909622e-09	7.19198826229371e-09
EFTUD2	5466.56199300129	0.548049579305369	0.0561870068383805	9.75402695647786	1.77292668814043e-22	1.0211851140471e-21
EGF	458.198390872493	2.25183870485812	0.21082740257724	10.6809583447442	1.24974762091307e-26	9.14257760098191e-26
EGFL6	789.179780967971	-0.874773852843322	0.134448113426615	-6.50640481705825	7.69706337011276e-11	2.14140812272826e-10
EGFL7	2538.01683977415	-0.900134876129322	0.143545334713251	-6.27073584751081	3.59345795668968e-10	9.55930262897211e-10
EGFLAM	252.341898377399	0.81695629178855	0.14934550386004	5.47024363421188	4.4941735178748e-08	1.01706762035489e-07
EGLN3	3054.13603228089	3.11796835818418	0.217159151750514	14.3579873703241	9.49445198601745e-47	1.82264507542951e-45
EGR1	13668.7155015897	-1.84963259131669	0.172132702603784	-10.7453875024213	6.22997605850661e-27	4.62850770938218e-26
EGR2	862.67010152687	-1.8454690932795	0.148068047105394	-12.4636552541678	1.17842876734646e-35	1.35133658399688e-34
EGR3	518.535075995003	-1.71081015449163	0.178990704475247	-9.55809498324103	1.19944119573134e-21	6.57223499212883e-21
EHD1	4364.54656777126	-0.801674975269018	0.0891396601285318	-8.99347130237059	2.39542474306157e-19	1.14842652818549e-18
EHD2	8334.96415675865	-1.24738030599852	0.117403184173684	-10.6247570266337	2.28606696397704e-26	1.64713445332672e-25
EHD4	3841.77387727234	-0.613779235782491	0.0670519024026317	-9.1537930139086	5.49688354757006e-20	2.74269521203739e-19
EHF	3314.9801700228	0.652437626953199	0.14664490972638	4.44909835718513	8.62315227532644e-06	1.6137513607733e-05
EHMT2	3535.94453299338	0.793688870826879	0.0787262419622043	10.081630356596	6.66115478985475e-24	4.17559073579618e-23
EID1	6234.62077437424	-0.675734145212244	0.0658663486027548	-10.2591711784063	1.07626511340819e-24	6.98975645940584e-24
EIF1B	1503.18327808666	-0.601555122892238	0.0628304261373267	-9.57426457012142	1.02584779426626e-21	5.64787562467754e-21
EIF2AK1	11211.8443937669	1.01404665741392	0.064116789927807	15.815618008258	2.42815269454304e-56	6.92949720518974e-55
EIF2B2	1368.12075282728	0.537141402202758	0.0670191748718189	8.01474209776674	1.10368358940503e-15	4.22808872431635e-15
EIF2B4	1826.17269164648	0.50619675763169	0.0526698840733142	9.61074372077761	7.20268364102503e-22	4.00370860543885e-21
EIF2S3	9345.38645557489	0.544944598860749	0.0785593565910016	6.93672431277484	4.0129585124267e-12	1.21939316729963e-11
EIF3B	11010.4673962954	0.977223103872464	0.0794872818324775	12.2940812837455	9.74584929176367e-35	1.06634229286404e-33
EIF3I	9270.5312148491	0.604956228853005	0.0687299434017701	8.80193113671943	1.34481698753504e-18	6.13298580707496e-18
EIF4A3	4384.6082140017	0.687279607000912	0.080549308325999	8.53240854929946	1.43331844865014e-17	6.18987851724389e-17
EIF4E3	1483.57545551771	-1.13872741387977	0.0951333997635402	-11.9697962724989	5.11540751817868e-33	5.17561077917479e-32
EIF4EBP1	2081.98431297962	1.64915794603479	0.162437303637336	10.1525813905208	3.2271245775672e-24	2.05552836070444e-23
EIF5A	16803.2908157752	0.581341416631603	0.0900759239296929	6.45390456483531	1.09004470240052e-10	3.00244949769663e-10
EIF5AL1	153.723554130585	0.557839584660443	0.205857002077634	2.70984022418663	0.00673156267195804	0.00954626628509951
EIF6	6106.82594672158	0.822016971164292	0.0755622299379326	10.8786753890072	1.45664261358448e-27	1.1206998562881e-26
ELF3	15087.3035610023	0.601210889173931	0.122294294322566	4.91609925470575	8.82856489295598e-07	1.79173264931677e-06
ELF5	606.730041991533	-0.636370077811673	0.259069461407112	-2.45636855210678	0.0140349136986571	0.0191179254505574
ELFN2	679.03593416692	0.892462806432641	0.230935022116277	3.86456241350557	0.000111288531586079	0.000188790852516598
ELL3	57.9733310120431	1.19001811506134	0.134435906255593	8.85193657116311	8.60135830693067e-19	3.98832161896909e-18
ELMO1	1332.68708177484	-0.946469772189102	0.132936598261884	-7.11970807560886	1.08155893337936e-12	3.3976071713354e-12
ELMO3	2100.00271654438	1.1702566667754	0.111797820351605	10.4676161225231	1.21668376770693e-25	8.35323414128552e-25
ELN	5397.02630303242	-0.729118293560905	0.181214208577199	-4.02351614305285	5.73356521656741e-05	9.99222817457938e-05
ELOVL2	94.8734569867779	1.62667111016481	0.214169098171456	7.59526525559986	3.07162580685889e-14	1.07224143235142e-13
ELOVL4	102.877300888124	1.98656120770791	0.23522879336875	8.44522976655212	3.03448015878496e-17	1.28716640753119e-16
ELOVL6	857.35376453187	1.23344330212356	0.184384217668947	6.68952754046527	2.23892248588565e-11	6.46545506512481e-11
EMB	4509.25999505274	1.20851343701366	0.145289768800702	8.31795278490268	8.94956483036942e-17	3.67897020543936e-16
EMC9	573.381639008801	1.05610943360957	0.0982866520861891	10.7451969437666	6.24285455031297e-27	4.63558743727906e-26
EMCN	939.190091973652	-2.74820600493851	0.151742212892894	-18.1110183682263	2.60877552431179e-73	1.42719612774702e-71
EME1	195.14961319306	2.76451262243559	0.151002139110894	18.3077712588255	7.17468725568216e-75	4.26201057106853e-73
EME2	629.30816419765	1.05113889669334	0.136556358917477	7.69747308017017	1.38783314974795e-14	4.9546037208309e-14
EMILIN2	1676.63339157207	-1.14455474021926	0.116873046642809	-9.79314540945687	1.20488166450857e-22	7.00704500775762e-22
EML1	706.872644523472	-1.69872891505666	0.128479199540269	-13.2218205058495	6.56553759211867e-40	9.10557172470085e-39
EML6	111.835688204287	0.781232678829699	0.171569026114919	4.55345989028591	5.27707367423231e-06	1.00315858707663e-05
EMP1	8205.70298758363	-1.79791462032752	0.13828892062651	-13.0011472515814	1.20521573373379e-38	1.59325606214034e-37
EMP2	18332.9295996101	-2.72911850979077	0.119967097681965	-22.7488916754968	1.4717225464971e-114	8.48754656919434e-112
EMP3	2089.83964867179	-0.983272314953895	0.121471196646499	-8.09469522075575	5.74079059194434e-16	2.24585309731774e-15
ENAH	7206.9972334717	0.663858487301841	0.0834936502672795	7.95100567739823	1.85003467252607e-15	7.00391955755834e-15
ENAM	84.7697621859918	0.881842697685053	0.266282083581878	3.31168618565319	0.000927355081990561	0.00144203142229315
ENC1	4435.14423170846	1.23816313622494	0.122441230813105	10.1123055363179	4.87239384376104e-24	3.07658773683834e-23
ENG	8422.81047774193	-1.57092548613167	0.109314514707244	-14.3706944163707	7.90347894216174e-47	1.52144717716913e-45
ENGASE	1491.80982317527	0.713830722087934	0.123470950074932	5.78136575165838	7.40965978705122e-09	1.78267166891319e-08
ENKUR	212.685393418708	-1.61867246416706	0.248580068276054	-6.51167438883108	7.43176811974436e-11	2.07093019016271e-10
ENO1	86880.5224324131	1.22453898910269	0.0868488603804171	14.0996552371435	3.81629535595203e-45	6.84214300799637e-44
ENO2	3362.81605960898	0.860256681566524	0.13776097559235	6.24456002774052	4.24994692844324e-10	1.12473260873007e-09
ENO3	664.974738255489	2.60252253055446	0.246794436034407	10.5453047174517	5.33994719794144e-26	3.75942060868298e-25
ENOPH1	2192.20045018007	0.544255953939182	0.0674129285965689	8.07346550980257	6.83304847561234e-16	2.65663550424018e-15
ENPEP	487.534397892976	-0.698601928339149	0.137427939668913	-5.08340538337544	3.70727292531503e-07	7.80178874247914e-07
ENPP1	322.896031033175	0.680401948045151	0.182709800721788	3.72394882681306	0.000196130697852856	0.00032471830011739
ENPP2	3143.307788117	-1.29105247201373	0.13484331889967	-9.5744637743182	1.02387224546644e-21	5.64148716142558e-21
ENPP3	461.123342715767	2.16055575213647	0.270174241856246	7.9968976216691	1.27593242949882e-15	4.87177400184638e-15
ENPP4	2353.70526275415	-0.62789341590418	0.103193645843879	-6.08461316362555	1.16772901522796e-09	2.99215898794942e-09
ENTPD2	192.701186128303	2.19405688288736	0.214349045643658	10.2359069353397	1.36906356237132e-24	8.84650269224154e-24
ENTPD4	2704.58395105531	0.548510990878222	0.0819055897396201	6.69686882936747	2.12932587200288e-11	6.15410302660093e-11
ENTPD5	1288.2321315368	0.649930606138928	0.0823772380498441	7.88968678150721	3.02945904531139e-15	1.1298501154915e-14
ENTPD6	4574.14251089292	0.854244520407645	0.081152711969313	10.5263829104155	6.52954932419358e-26	4.56441879778603e-25
ENTPD7	699.862939010526	1.11212735143628	0.0990699307161013	11.2256801170401	3.05030432635362e-29	2.55874316248851e-28
ENTPD8	237.443930251452	4.69547950113057	0.254764775855747	18.4306464084707	7.45865303218461e-76	4.58823184970965e-74
EOGT	1261.72393041088	-0.945623495265254	0.0746173164498256	-12.6729764652031	8.34853892261811e-37	1.01987755717526e-35
EPAS1	28038.5966413427	-2.69706130797216	0.11169429697883	-24.146813050655	8.06501211188633e-129	1.86046387734365e-125
EPB41L2	2373.02068686172	-1.44627339704751	0.110977000515861	-13.032190366695	8.02697871528484e-39	1.07534538070514e-37
EPB41L3	1483.76821587684	-1.12409643710679	0.142065209684302	-7.91253847162696	2.52192899442131e-15	9.45450141164282e-15
EPB41L4A	495.910327263667	-0.867593699585461	0.130783063403445	-6.63383833508373	3.27068045454702e-11	9.34547650111174e-11
EPB41L5	2676.26820640762	-0.983015597427024	0.104243686078827	-9.42997733871086	4.10177578623573e-21	2.18188618974976e-20
EPCAM	21345.9353239535	1.63920629627944	0.0992416341612817	16.5173247108719	2.7534352330133e-61	9.6238123889235e-60
EPHA1	969.945303051878	0.888937978121183	0.122770122766196	7.24067027133371	4.46472665050951e-13	1.44080861668692e-12
EPHA10	538.47418306385	3.65312078202164	0.183684559952719	19.8880122693054	5.16833826142587e-88	5.50268999049196e-86
EPHA4	1242.83346433525	0.672121413578733	0.161031099075659	4.17386093392396	2.99480601620934e-05	5.3561325843589e-05
EPHB1	170.512114745135	1.50545594817563	0.225953840183455	6.6626703354691	2.6889637959152e-11	7.7279792149631e-11
EPHB2	1788.70520428746	2.25393226848831	0.169875222206386	13.268163768757	3.54152741419361e-40	5.01722425177623e-39
EPHB3	1458.23603809196	1.3660312383765	0.149107573337766	9.16138065825871	5.12375159349444e-20	2.5611356376149e-19
EPHB6	396.87166581827	-0.864107017367869	0.207723388605451	-4.15989274567993	3.18397076227347e-05	5.67318992284077e-05
EPHX2	707.789891328717	-0.658925822682845	0.137894791079358	-4.77846782699453	1.76636019244446e-06	3.49309778877321e-06
EPHX3	837.078565455265	2.26461860296755	0.175517345938996	12.9025344523763	4.35533496102845e-38	5.60764569261347e-37
EPHX4	171.799664254564	2.6429816955615	0.19673930209604	13.4339283884991	3.82566258070425e-41	5.69365546016426e-40
EPM2A	209.361614931991	-1.25448857502082	0.0780842271240604	-16.0658384058497	4.42836104260751e-58	1.3620654486829e-56
EPN3	884.970732752391	3.12651817920145	0.157200285005978	19.8887564299426	5.09221974455551e-88	5.46367546390642e-86
EPPK1	1229.93274649246	0.765182773076823	0.167926436489444	4.55665462254315	5.19747817230608e-06	9.88842548218398e-06
EPS8	5968.59421029542	0.575141843398716	0.120338379542873	4.77937168161558	1.75843856879791e-06	3.47892341777184e-06
EPS8L1	1885.99442097185	1.30375024230497	0.150491786136058	8.66326512415944	4.5844053295841e-18	2.03309048916288e-17
ERAL1	2372.41440591967	0.648418423484703	0.0577896638077316	11.2203183192416	3.24101731563498e-29	2.71214756140893e-28
ERBB2	15501.2340336158	0.970910647428069	0.120402050088433	8.06390461553568	7.38954238376931e-16	2.86174191756438e-15
ERBB3	12346.8160659041	0.843403588778843	0.118552224310695	7.11419455588196	1.12568266828608e-12	3.53220898021937e-12
ERBB4	204.789842607108	-1.94106252599848	0.238019323938143	-8.15506276500025	3.48998584623535e-16	1.38449108907261e-15
ERC2	48.797680097372	0.812296114754885	0.157094693530692	5.17074190412539	2.33166421345767e-07	4.98726076007844e-07
ERCC2	1309.49055873802	0.676646904479591	0.0730796362939699	9.25903492127019	2.06288263256953e-20	1.05242751630648e-19
ERCC6L	201.722966223931	3.2454945907553	0.153638248269973	21.1242618768493	4.76006890899268e-99	9.54842228541561e-97
EREG	1461.06025645578	2.51305636528568	0.365491510896401	6.87582690805097	6.16312978487902e-12	1.84920614247801e-11
ERG	1013.07039429907	-2.14994984365376	0.112212529059779	-19.1596238108885	8.04525949926339e-82	6.29121111464998e-80
ERGIC2	2749.03877057025	0.679119439382274	0.0828588253899167	8.19610266240774	2.48306290963034e-16	9.92149934532148e-16
ERGIC3	12970.6648352345	0.622931750083611	0.067105333615561	9.28289476440603	1.64935390035883e-20	8.48650830292436e-20
ERH	4569.51476692641	0.535421466250626	0.0838710477195153	6.38386524085406	1.72673057089404e-10	4.69357380827658e-10
ERI2	683.196159462266	0.562651484754277	0.067091057627778	8.38638567714753	5.01316770400495e-17	2.09819335322445e-16
ERICH2	142.085239540208	-1.10589505609942	0.170071188053888	-6.50254207519861	7.89739220750994e-11	2.1949358543001e-10
ERICH3	315.96776325611	-2.04381779883468	0.351674645892121	-5.81167230196525	6.1851826937143e-09	1.4992839520788e-08
ERICH5	241.948630890977	1.26834525443647	0.245154326059274	5.17366050530065	2.29551752860239e-07	4.91298254420685e-07
ERMAP	763.69888526537	-0.508572939407955	0.0806618848304171	-6.30499696947542	2.88199536221995e-10	7.72008860237784e-10
ERN2	1094.72013347061	3.03502929325105	0.333201378600731	9.108693685472	8.33798295506391e-20	4.11283043767069e-19
ERRFI1	15422.891319266	0.622464283267019	0.157980888727462	3.94012394968136	8.14395197375945e-05	0.000139730307758528
ERV3-1	1755.77047068115	1.43748954538486	0.175559142206582	8.18806430310163	2.65460989885563e-16	1.05886039222077e-15
ERVMER34-1	215.407952762136	1.33561238255006	0.202669659386164	6.59009536304198	4.39544158592495e-11	1.24360807421887e-10
ESAM	2828.03985742509	-1.90595904883506	0.131963077560925	-14.4431236680966	2.7699833301663e-47	5.44592887398179e-46
ESCO2	234.252381091034	2.61488118938908	0.15422799094635	16.9546472942042	1.77825259516189e-64	7.19672344141393e-63
ESPL1	675.948151097787	3.13949981139213	0.168775434172156	18.6016396686602	3.11628780079037e-77	1.98767462906634e-75
ESPN	711.807358973667	2.4221355210684	0.207375697013652	11.6799391440211	1.61411048335213e-31	1.52393609823171e-30
ESPNL	83.87990372803	1.25414514531261	0.225866864618479	5.55258580062658	2.81474480362572e-08	6.46942590949578e-08
ESR1	623.146436326055	0.837245897644477	0.212630811688734	3.9375567961905	8.23154523339263e-05	0.000141145710574068
ESRP1	5396.83910765494	1.11586944030343	0.0907633711497382	12.2942705429319	9.72305138813379e-35	1.06468951157563e-33
ESRP2	3657.61477937935	0.60788543059967	0.102124985151257	5.95236738296054	2.6429127308874e-09	6.59941459646626e-09
ESYT3	1005.38719680679	-1.14613626878984	0.178485458839601	-6.42145458930541	1.3497828096916e-10	3.69581481086872e-10
ETF1	5789.99744997827	-0.710062566949155	0.0570971751210698	-12.4360367293746	1.66565596571088e-35	1.88660754675977e-34
ETNK2	590.774775667637	1.44388304262377	0.153827429607612	9.38638217063672	6.20965724968328e-21	3.26797969554625e-20
ETS1	5699.3906538108	-1.2188985940759	0.110638559071872	-11.0169420525812	3.16633574743175e-28	2.50144138585633e-27
ETS2	9341.71635492475	-0.979334391571852	0.116011312587877	-8.44171460287561	3.12716141373603e-17	1.32526151645806e-16
ETV1	2186.79019660265	-1.21012895911833	0.157294684251436	-7.69338750942105	1.43289690030148e-14	5.11284506240599e-14
ETV4	2195.92106115632	3.88318743182435	0.15556678956416	24.961545087506	1.60009790999879e-137	5.53673879307331e-134
ETV5	2698.3101479484	-1.16992057738953	0.118648113381983	-9.8604229265999	6.17885768371142e-23	3.65789431994225e-22
ETV6	3061.74512783947	0.590259861895365	0.0744448973448067	7.92881557968247	2.21245814174028e-15	8.33722655590177e-15
ETV7	566.246163678949	0.847449067735151	0.135231937836504	6.26663406065895	3.68935772764056e-10	9.80311006110061e-10
EVA1A	1372.24232774879	-0.57459188010378	0.15593353888905	-3.68485115003139	0.000228836335847342	0.000376793210143119
EVC	1039.53604677204	-0.640301073175845	0.103365384293326	-6.19454063421099	5.84552595872017e-10	1.53350880960284e-09
EVI2A	707.427079423915	-0.734835231602754	0.143352180779921	-5.126083381535	2.95831631420081e-07	6.27525764059057e-07
EVI2B	1391.40378583213	-1.26119756482977	0.125849597513785	-10.0214668123323	1.22668702263576e-23	7.54938865286861e-23
EVI5	1211.49473734765	-0.679361654174912	0.0661476074092093	-10.2703889193176	9.5817596438855e-25	6.24099459910679e-24
EVL	3732.70644230954	-0.710446360193405	0.0951967164932457	-7.46292925180683	8.46197891839649e-14	2.86222507843416e-13
EXO1	422.648706809583	3.59238484998651	0.171267215054614	20.9753212186055	1.10219742854348e-97	2.00730455374609e-95
EXO5	370.045045520361	0.618603483636344	0.0721023629541053	8.57951748446994	9.52719385513594e-18	4.15587425619088e-17
EXOC3L1	275.123511770682	-1.22091672779969	0.0976456614462296	-12.5035430117088	7.13968637036896e-36	8.29726272479235e-35
EXOSC1	1145.40242094725	0.619068903647217	0.06404821252573	9.66567026985366	4.21849299725474e-22	2.3735025030489e-21
EXOSC2	1020.46604538786	0.62904014652706	0.0681996697173637	9.22350722714578	2.87537955073314e-20	1.45798440412425e-19
EXOSC4	1070.50336713222	1.09448297565473	0.105913594768338	10.3337345696618	4.95914013086923e-25	3.2889055367207e-24
EXOSC5	958.90103934136	1.22780532499845	0.101037195528806	12.1520131133132	5.59702277183723e-34	5.89561584360724e-33
EXTL1	42.9395811636483	0.730402509676965	0.175789176233671	4.15499136707976	3.25299824315627e-05	5.79170937529276e-05
EYA2	810.361567078109	1.8599755828491	0.266583788646783	6.97707685936418	3.01384849500385e-12	9.2207508884501e-12
EYA4	183.075672101477	-1.39442088585507	0.263325424313596	-5.29542823101824	1.18737822016667e-07	2.60286695364695e-07
EYS	151.073801016634	1.920905744862	0.204132296308683	9.41010207398668	4.95655328768137e-21	2.61945987227178e-20
EZH1	1677.07039734061	-0.548593624216112	0.069467576966064	-7.89711759320623	2.85427061525949e-15	1.06686361290323e-14
EZH2	929.50831034278	2.55353559280612	0.128128010679683	19.9295655903837	2.25510860699932e-88	2.49703665835821e-86
F10	195.391300331581	-1.44908020323876	0.17362093477248	-8.34622970517748	7.04766727458691e-17	2.9240636315215e-16
F12	243.03763255145	2.87723720076691	0.177426433324916	16.2165081428308	3.85497323938276e-59	1.23510843996057e-57
F2RL1	1423.33839903402	1.3453212624809	0.166947813987464	8.05833410063053	7.73411942518399e-16	2.99351082114014e-15
F2RL2	122.620506730792	1.15030458922809	0.240184914541904	4.78924578349156	1.67409332160881e-06	3.31916998487144e-06
F2RL3	355.348353365192	-1.87729282976923	0.157619730877551	-11.9102654173902	1.04643635063025e-32	1.04274481850779e-31
F5	896.333351833506	2.34880249751145	0.264802197911009	8.87002644253282	7.31285359719139e-19	3.40454781832243e-18
F8	994.424996482815	-1.78690620093767	0.109357830024465	-16.3399932180248	5.12586056178968e-60	1.70956713339111e-58
F8A1	563.726348074515	0.70563316827726	0.119189218603552	5.92027682154997	3.21400172776278e-09	7.97508030010123e-09
FA2H	1235.74437002321	2.53146979246336	0.197618669496533	12.8098716528793	1.4437316240162e-37	1.81002621449349e-36
FAAH2	675.289775176412	0.859634789993244	0.112595340550588	7.63472791848802	2.26297820579385e-14	7.97197285477034e-14
FABP4	983.048178245396	-4.89006247423641	0.259027255519924	-18.8785634331067	1.7117887155027e-79	1.20268363509e-77
FABP5	950.019647933514	-1.79089690493627	0.171802137184725	-10.4241829250975	1.92305052095401e-25	1.30539196961866e-24
FABP6	223.67537150568	-0.517070807457454	0.247340130485425	-2.0905253281894	0.0365706356097499	0.0473990230803024
FADD	547.84309466082	0.706440089590475	0.0726167067621279	9.72834105386486	2.28285479385445e-22	1.30566087610494e-21
FADS3	1206.50098553004	-0.685464029561584	0.107682082203359	-6.36562755414664	1.94492862880318e-10	5.26393374095908e-10
FAHD1	1244.21491634233	0.537078320975829	0.0715285387020649	7.5085879108044	5.97685443051854e-14	2.04462783422657e-13
FAM102A	4574.78694954924	0.687393342957602	0.0942313630884849	7.29474052404535	2.99235205411869e-13	9.76358905729768e-13
FAM107A	1786.93315916372	-4.52738926724411	0.20362329016206	-22.2341425857565	1.60607571546115e-109	7.40989799256592e-107
FAM110B	224.572211626165	-0.764704174697292	0.151661485461889	-5.04217779727244	4.60263326940354e-07	9.59557871393499e-07
FAM110D	86.6865325666878	-2.28860195684668	0.135889998698438	-16.8415775904557	1.20968003259038e-63	4.70314082333803e-62
FAM111B	530.108200107391	2.72981544881934	0.154434148648099	17.6762424160451	6.39166869641826e-70	3.17086331280018e-68
FAM114A1	3951.26868587137	0.892000436174225	0.0837811940304515	10.646785910571	1.80489528098332e-26	1.30725042302931e-25
FAM118A	984.661782078796	0.503875067056715	0.117116073898122	4.30235620342799	1.68991344077455e-05	3.08698586957379e-05
FAM124A	133.887850067179	-1.38434721955061	0.122353183484933	-11.3143539066238	1.11420080077637e-29	9.57272084639712e-29
FAM124B	95.9683079135082	-1.86317774907553	0.133706304546012	-13.9348533743549	3.88998436380161e-44	6.68835696638237e-43
FAM136A	2198.72243695448	1.19872008653267	0.0713504578418543	16.800454023569	2.42183095846602e-63	9.20894568574949e-62
FAM13B	1200.18341979048	-0.825177620971622	0.0771158661055688	-10.7004908671062	1.01240472152127e-26	7.44959795352256e-26
FAM13C	148.461087543866	-1.75903843087175	0.14160384912825	-12.4222501132621	1.97915532213735e-35	2.23437918545702e-34
FAM161A	295.67416239692	0.607241491161174	0.106129057497272	5.72172697544951	1.05446664425624e-08	2.50383819234014e-08
FAM162A	2090.63902566094	0.66092704066702	0.102642662336919	6.43910656270354	1.20178805965003e-10	3.30235229970539e-10
FAM162B	146.294706436407	-2.2756621743292	0.153754552995207	-14.8006165020697	1.45146140378324e-49	3.21949956566729e-48
FAM166B	147.486900622564	-1.77513329735165	0.249322097493397	-7.11983941735714	1.08052880018248e-12	3.39514168520447e-12
FAM167A	805.23266437466	-1.9044767269922	0.203607660623152	-9.35365948984165	8.46664910615429e-21	4.42548679298646e-20
FAM167B	238.177208810536	-1.39103927086503	0.10821991985826	-12.853819081431	8.18665318915561e-38	1.04146568741822e-36
FAM169A	107.052859215556	1.18897928236022	0.188422985655077	6.31016050524084	2.78746231577056e-10	7.47264495692045e-10
FAM171A1	803.473206164173	-0.673227475743127	0.149520051812337	-4.50258990404912	6.71303421741249e-06	1.26725459087843e-05
FAM171A2	227.110326937823	1.79913128918981	0.18252342661248	9.85698834708812	6.39384287646013e-23	3.78031521798738e-22
FAM171B	400.899299018577	0.861447870021068	0.164853916461747	5.22552262336429	1.73663884394372e-07	3.75633977793796e-07
FAM174A	1024.95795144093	-0.59259386715844	0.0744740224110147	-7.95705466112699	1.76182891103759e-15	6.67912187282148e-15
FAM177B	200.441607542335	3.127424925581	0.276699386120614	11.3026088327415	1.27376781498854e-29	1.08895740131293e-28
FAM178B	160.431170750925	2.97560670346252	0.220838081299111	13.4741557522964	2.22010214222084e-41	3.33642060265783e-40
FAM180A	69.7849124412747	-1.20318420374321	0.196571085819618	-6.12086054633337	9.30713331182764e-10	2.40067149029084e-09
FAM183A	196.30893247586	-1.89012753102272	0.262692596043308	-7.19520671496624	6.2366205683049e-13	1.99309779002328e-12
FAM184A	632.962358947926	-1.3314478646342	0.174246684079622	-7.64116615284219	2.15263055418506e-14	7.6001800183132e-14
FAM186B	28.5091027927789	0.834168906517619	0.118385042835794	7.04623562686589	1.8382287608336e-12	5.6842994367064e-12
FAM216B	430.425093931417	-2.38413578114879	0.328268481042864	-7.26276179051585	3.79265515934369e-13	1.22994704921453e-12
FAM217B	1109.71469482642	0.512531493839479	0.0855526373312153	5.99083219206	2.08769970004491e-09	5.25283612948948e-09
FAM220A	1124.74902116982	0.87993501862671	0.0784892227266078	11.2109024406024	3.60498921749969e-29	3.00582263610923e-28
FAM222A	181.052484835325	0.600782868877443	0.173488854733934	3.46294792134524	0.000534291797421008	0.000850797603325376
FAM222B	2119.03821637091	0.757410902800167	0.0745828704291479	10.1552930108756	3.13865947124506e-24	2.00194404338723e-23
FAM227A	380.057637121103	1.01546093486975	0.190740968143241	5.32376942800863	1.01638725030146e-07	2.240098078252e-07
FAM229B	352.34102349069	-0.859786585599496	0.137799657941493	-6.23939564468691	4.39264681904576e-10	1.16094375830461e-09
FAM24B	80.9759192720972	1.34704813094197	0.134030418141343	10.0503165596441	9.15727817643785e-24	5.67857917742277e-23
FAM3B	1391.79676426692	0.986612152464785	0.225467489149693	4.37585106476149	1.20959587897931e-05	2.23793831853398e-05
FAM3C	3166.70465897718	1.23010978471964	0.126707627194002	9.70825365418787	2.78060195394235e-22	1.58184593688927e-21
FAM3D	246.141100629073	0.639025549476592	0.290528813764699	2.19952555203059	0.0278405742967268	0.0366259280335516
FAM43A	442.416776462958	-1.13099641121323	0.13762189466169	-8.21814300692136	2.06678426494279e-16	8.29169884378934e-16
FAM47E	129.940338547059	-0.796606705571426	0.134227328507018	-5.93475795452322	2.94279315618542e-09	7.32443806415436e-09
FAM47E-STBD1	27.1381625993537	-0.742971015943412	0.112021470312361	-6.63239835963326	3.30275763683859e-11	9.43323740228702e-11
FAM50A	4153.00258729631	0.657934297627729	0.0859851191613126	7.65172281023894	1.98304341783507e-14	7.02189606970257e-14
FAM53A	99.9497446561037	1.35279172513832	0.123637555190169	10.941592326519	7.29080016664901e-28	5.67239826343951e-27
FAM53B	1721.41321150012	-0.738797503362076	0.0860344536608913	-8.58722839426726	8.90924170108151e-18	3.89737087182899e-17
FAM72A	49.9199686198247	1.30927169893842	0.153469946330979	8.53112762621808	1.44928039856958e-17	6.25295822836707e-17
FAM72B	48.3531258186881	2.28936695342703	0.183115705692504	12.5022970846173	7.25249096612442e-36	8.42128586091678e-35
FAM76A	698.104377052608	-0.530586898640684	0.0623668341814176	-8.50751694558153	1.776977697462e-17	7.63824481694769e-17
FAM78A	598.052146425386	-0.731100394754155	0.116671222856312	-6.26633009285031	3.6965631038249e-10	9.82037042611142e-10
FAM78B	74.3188940747987	0.607651221724037	0.146657046801117	4.14334827393654	3.42271548067808e-05	6.08370424657317e-05
FAM81A	198.531653560845	1.3695520062992	0.152105091807278	9.00398527114702	2.17669364747706e-19	1.04609780467812e-18
FAM81B	214.134075012647	-1.23843961803061	0.250182260615723	-4.95014960286428	7.41564561189113e-07	1.51632369499461e-06
FAM83A	6620.3407371926	6.81377092611764	0.236054061004089	28.8652984707584	3.25670526490029e-183	2.25380287857425e-179
FAM83D	660.769322148387	2.27317810297351	0.15803911578107	14.3836422504573	6.55519438911724e-47	1.26895728027653e-45
FAM83E	1748.23048309455	0.677485939486973	0.151823706455286	4.46231985310213	8.10770826224449e-06	1.5205798110803e-05
FAM83F	428.57274427276	2.22178283564299	0.272321935334868	8.15866277136621	3.38753982600193e-16	1.34462112795219e-15
FAM83H	6243.84305742898	1.22048730632366	0.110243472670189	11.0708350958332	1.73773624386997e-28	1.38868402721734e-27
FAM89A	941.092228833108	-0.622706281901022	0.140603819368646	-4.42880061649223	9.47585721368394e-06	1.76711586761789e-05
FAM89B	1213.72526379964	0.524183392885961	0.0857344644656699	6.11403355876629	9.714386308781e-10	2.50338523365924e-09
FAM90A1	91.2505422547398	1.57907703787443	0.19648787686304	8.0365112753247	9.24324473877083e-16	3.56366992839351e-15
FAM91A1	3423.42646725829	0.511072327949237	0.0759811941428453	6.7263002867317	1.74031230224701e-11	5.06575448483719e-11
FAM98A	2028.26294541328	0.654223249664593	0.0566597230871654	11.546531010364	7.68605298607154e-31	7.02659573185048e-30
FANCA	713.421047744754	1.88273696960191	0.116412636803947	16.1729604387595	7.8246299275177e-59	2.47827695255772e-57
FANCB	58.5136650954061	1.77337461031331	0.142093462682965	12.4803391854136	9.55786243232214e-36	1.1005854735921e-34
FANCD2	706.19815396449	1.52209110041762	0.100029461226761	15.2164280578012	2.75149164458506e-52	6.77640495599676e-51
FANCF	938.403204912053	0.942243862573828	0.0683001954400527	13.7956246904277	2.70796876902782e-43	4.47801621650108e-42
FANCG	816.520117689338	1.24740353165585	0.0922580434402975	13.5208105997075	1.17869815333299e-41	1.7967358084011e-40
FANCI	1368.07840928489	1.99665978353223	0.12051500012029	16.5677283453454	1.19246286687951e-61	4.17845026341248e-60
FANCM	294.1158245778	0.541890498319999	0.09300424679473	5.82651348723901	5.65972950853275e-09	1.37576951400776e-08
FAP	1006.5590601552	2.26131060445243	0.164489317705209	13.7474617561796	5.27478590302254e-43	8.58921313926294e-42
FAR2	462.379168829771	-1.27491736333478	0.147365081022451	-8.6514210455362	5.0862074838647e-18	2.25058177059371e-17
FARSB	2115.98682008616	0.826308858857936	0.0702728935815878	11.7585717158292	6.38044942076942e-32	6.13276391894928e-31
FAS	1267.63895637902	-0.514442693211089	0.133530116883953	-3.85263418632498	0.000116853901569005	0.000197723086994694
FASTK	3606.4576619578	0.89483081224659	0.0853331276489168	10.4863238568749	9.9837542286606e-26	6.88515905724421e-25
FASTKD1	858.672535488529	0.668397795019317	0.0733021968311645	9.11838695037783	7.62507346058002e-20	3.77193144274082e-19
FASTKD3	616.505558882372	0.89191526693703	0.0881456325422032	10.1186552437523	4.56646330813721e-24	2.88736494508575e-23
FAT1	7588.92745324856	1.10667389482571	0.144858068017399	7.63971182255989	2.17708462141424e-14	7.68111859418672e-14
FAT2	250.208858446307	2.05704132004615	0.299818447604367	6.86095647710299	6.84010027626935e-12	2.04655918555651e-11
FAT3	112.601345327929	-2.17162938993302	0.247039265598916	-8.79062437571685	1.48731054664265e-18	6.76278076175217e-18
FAT4	856.467019621362	-1.39360671904628	0.153675777798619	-9.06848651758577	1.20681599458443e-19	5.89606077693012e-19
FAXC	524.489127003242	1.28814491612091	0.154724493452072	8.32541045946245	8.40370374650748e-17	3.46177570105387e-16
FAXDC2	2546.32675268779	-0.961117794292598	0.195240573287864	-4.92273597699141	8.5342558895638e-07	1.73403751860617e-06
FBL	4892.86456459284	0.599264105961812	0.0798931282377769	7.50082164987068	6.34190317177068e-14	2.1641588215108e-13
FBLIM1	2983.4333877743	0.782847005942385	0.101869758059402	7.68478320608057	1.53256292876732e-14	5.46143241428127e-14
FBLN1	8917.33210680693	-1.29867566298398	0.146816024845195	-8.84559886669948	9.10387373419518e-19	4.21709224748981e-18
FBLN5	2933.75112442718	-1.77446869689195	0.154172355327842	-11.5096425239052	1.17966371326711e-30	1.07207652365923e-29
FBLN7	351.846012314557	0.810467714131152	0.166912952281296	4.8556310523181	1.20003956449879e-06	2.40686097844193e-06
FBN2	148.575824520358	1.28864020281777	0.249596910488569	5.16288523081212	2.431722455842e-07	5.19565768930366e-07
FBN3	259.949195044691	-1.17160236022892	0.302454195554716	-3.87365220072463	0.000107216394914171	0.000182173106065191
FBP1	6038.04286090474	-1.62038482186371	0.136373480098222	-11.8819642990458	1.46874798260608e-32	1.45206720194648e-31
FBRSL1	2776.09021796236	0.545329294192641	0.0920752772777119	5.92264623377512	3.16801876014025e-09	7.86662139560482e-09
FBXL16	550.863835655122	1.29374177068829	0.214493829524698	6.03160367622289	1.6234052088905e-09	4.11831955576491e-09
FBXL18	360.821248274522	0.691320906218636	0.104940612656581	6.58773461215622	4.46587965724725e-11	1.26302084871187e-10
FBXL19	1209.92217208819	1.22428819295918	0.0948107559245739	12.9129673212727	3.80356128580855e-38	4.90634592328762e-37
FBXL3	2414.4171825406	-0.771839723973562	0.068918315012334	-11.1993411887019	4.10776868290168e-29	3.41270266146711e-28
FBXL5	4926.6995086203	-0.682607564330076	0.0719760835467806	-9.48381088124109	2.45162255816659e-21	1.31676010196289e-20
FBXL6	1127.41134918198	1.22766603350579	0.103494388408329	11.8621507154777	1.86131713097491e-32	1.83493521437491e-31
FBXL7	470.292399693785	-1.02103314225578	0.129341034454551	-7.89411609827938	2.92379905362413e-15	1.09167258433266e-14
FBXL8	405.35350661926	0.891114383841956	0.123436326370941	7.21922314152523	5.22853999912402e-13	1.68102722712835e-12
FBXO15	85.3910689663763	-1.3098535126135	0.191911210843735	-6.82531003194	8.77356304754685e-12	2.60981917346004e-11
FBXO16	152.535796779573	1.36184321510973	0.123867252741955	10.9943765197309	4.06714545363611e-28	3.20030473131196e-27
FBXO2	1016.59999223845	1.21348822802018	0.196409077318741	6.17837141025248	6.47662081997463e-10	1.69282262368263e-09
FBXO22	1254.17506670122	0.526652444425997	0.0711463505785764	7.40238171238798	1.33763332038932e-13	4.46339990055654e-13
FBXO24	42.7769042977866	0.674455573543182	0.135072090100801	4.99330078508338	5.93560070410192e-07	1.22454388650283e-06
FBXO27	331.993782481287	0.523801295426376	0.186802115042549	2.80404370853653	0.00504660631603229	0.00726469870204919
FBXO32	2819.4993271807	2.04130156912143	0.147159314733249	13.8713718042356	9.44529272629608e-44	1.59819433526484e-42
FBXO41	664.231623640919	1.72610135253063	0.13188585906381	13.0878425085399	3.86428864686585e-39	5.2232049962178e-38
FBXO43	35.7590443151082	2.29983661593401	0.178541609597734	12.8812360385665	5.74087133883816e-38	7.33697139435448e-37
FBXO45	1104.05692669576	0.756964207808065	0.0917168735104245	8.25327095043235	1.5411709982074e-16	6.23723619479198e-16
FBXO46	1046.19046809253	0.518107106675352	0.0803248285334413	6.45014892823147	1.11740291307979e-10	3.0765812054779e-10
FBXO5	424.662329702854	0.867203619536278	0.110643681776942	7.83780515623624	4.58489709166273e-15	1.68910196022635e-14
FBXO6	1167.72840494624	0.562786454243563	0.105608171543782	5.32900481105523	9.87523811671869e-08	2.17856504261242e-07
FBXO7	4481.03496030247	-0.521783958583117	0.0469576614978389	-11.111796072024	1.09925954206362e-28	8.88199143123324e-28
FBXW2	3442.27807660886	-0.512696894443291	0.0591830808092244	-8.66289634525719	4.59926571294906e-18	2.03902744179782e-17
FBXW4	2831.040076444	-0.546729820782438	0.0836564792515875	-6.53541513668307	6.34333423938435e-11	1.77528486768293e-10
FBXW5	5680.45298082086	0.52778011406004	0.0877261713422076	6.0162219094373	1.78534789698954e-09	4.51095294673826e-09
FCER1A	322.575266994895	-0.829818538687232	0.254605019392474	-3.25923872462258	0.00111711624150926	0.0017193379182397
FCER1G	2916.43049519421	-1.21277504806855	0.132533179553724	-9.15072778116621	5.65512645127802e-20	2.81860299647602e-19
FCER2	57.9875069682703	0.584604413905006	0.256105574976365	2.28266961372847	0.0224498369774734	0.0298690948385283
FCGBP	3764.21481269367	1.58012194683288	0.239093300806434	6.60880895241862	3.87424303305018e-11	1.10132260875842e-10
FCGR1A	386.446373833691	-0.963581918929119	0.149507301906922	-6.44504921591732	1.15562909889562e-10	3.17740611001477e-10
FCGR2A	3402.68752523917	-0.774463210303831	0.127883474457399	-6.05600695156137	1.39541974268621e-09	3.55756210324551e-09
FCGR2C	242.717607027696	0.979488037262554	0.165552102136844	5.91649411043367	3.28876243842586e-09	8.15036005555099e-09
FCGR3A	5742.84411902537	-1.26895637949621	0.150984138564715	-8.40456747019361	4.29441355216489e-17	1.80500995977875e-16
FCGR3B	171.67974562789	-2.40156603567433	0.220707597537843	-10.8812114420418	1.41667529045878e-27	1.09055632342825e-26
FCGRT	9117.75288546497	-0.697243656513535	0.101517701261131	-6.8681978399022	6.50180125880394e-12	1.94786647669059e-11
FCHO1	629.487097484634	0.931729122791535	0.132813804311043	7.01530332351201	2.29450622490914e-12	7.06524152591044e-12
FCHSD1	892.906323497158	0.53184437817579	0.091275641029287	5.82679422656852	5.65022089271989e-09	1.37369940938233e-08
FCN1	762.202564374845	-1.73237840682229	0.185633489298543	-9.33225148850275	1.03645408372607e-20	5.38901614307009e-20
[truncated: 4,605 more rows]
