# Supplementary material for: Identification of biomarkers associated with proliferation and differentiation of mesenchymal stem cells in pulmonary adenocarcinoma and establishment of prognostic models
Source: Hereditas. 2025 Jul 1;162:118. doi: 10.1186/s41065-025-00492-7 (PMC12220362; doi:10.1186/s41065-025-00492-7)
Supplement: Supplementary file 4 — Supplementary Material 4 [file 41065_2025_492_MOESM4_ESM.csv]

id	p
ADAMTS8	0.253695562500803
MS4A2	0.180516619434765
SCN7A	0.138501544799232
C1QTNF7	0.298815741267861
HPSE2	0.303606300135197
CPA3	0.253273401250546
IGSF10	0.185022921165407
ITGA8	0.815593877018089
ADH1B	0.334025385599722
NTRK3	0.417758278242087
FMO2	0.362776846923297
MFAP4	0.257278622898798
TBX4	0.409667244115715
TCF21	0.689570449819675
ROBO2	0.611153052900735
COL6A5	0.322016561376646
RAI2	0.114354691977092
MAMDC2	0.382312196819358
ATP1A2	0.701076769562097
SLIT3	0.73632529260925
GFRA1	0.482419984881006
GSTM5	0.267472041070165
C7	0.238442833148027
ABI3BP	0.343505870493845
GPC3	0.762118342757954
FHL1	0.648476407285176
ACKR1	0.211269460214724
CLDN18	0.671040597918816
KCNA5	0.323006524275367
LSAMP	0.888145265078156
MFAP3L	0.613808588425904
FGFR2	0.354908202389324
MYOCD	0.728065260510198
RASGRF1	0.173230777579899
A2M	0.881800032936349
OGN	0.852270340430712
NHSL2	0.542567434337505
DES	0.254216952831417
PKNOX2	0.507874553638186
FBLN5	0.438297062142655
C14orf132	0.707569543635446
PRG4	0.60871607266694
RBMS3	0.654711914997309
NEGR1	0.705328929056558
CASQ2	0.400030454663451
SGCA	0.21030566562422
AOC3	0.989490744878753
GHR	0.857549567361819
