# Supplementary material for: Identification of biomarkers associated with proliferation and differentiation of mesenchymal stem cells in pulmonary adenocarcinoma and establishment of prognostic models
Source: Hereditas. 2025 Jul 1;162:118. doi: 10.1186/s41065-025-00492-7 (PMC12220362; doi:10.1186/s41065-025-00492-7)
Supplement: Supplementary file 5 — Supplementary Material 5 [file 41065_2025_492_MOESM5_ESM.csv]

id	p
T	0.0674180468448786
riskScore	0.267964697816225
M	0.321411934164553
